# Supplementary material for: Comparative Screening of the Liver Gene Expression Profiles from Type 1 and Type 2 Diabetes Rat Models
Source: Int J Mol Sci. 2024 Apr 9;25(8):4151. doi: 10.3390/ijms25084151 (PMC11050131; doi:10.3390/ijms25084151)
Supplement: Supplementary file 1 [file ijms-25-04151-s001.zip]

Archive with 2 entries (2 files):
- Supplementary_material_ijms-2912760.docx
- Supplementary_material_ijms-2912760_TableS1_TableS2_TableS3.xlsx
