# Supplementary material for: Comparative Screening of the Liver Gene Expression Profiles from Type 1 and Type 2 Diabetes Rat Models
Source: Int J Mol Sci. 2024 Apr 9;25(8):4151. doi: 10.3390/ijms25084151 (PMC11050131; doi:10.3390/ijms25084151)
Supplement: Supplementary file 1 [file ijms-25-04151-s001.zip › Supplementary_material_ijms-2912760_TableS1_TableS2_TableS3.xlsx]

## Sheet: TableS1
Table S1. Cluster of 849 coding genes that exhibited opposite expression patterns in liver tissue, when comparing the HFD+STZ and STZ diabetes models.
ID	Healthy Avg (log2)	HFD+STZ Avg (log2)	STZ Avg (log2)	Condition F-Test	Condition FDR F-Test	Gene Symbol	Description	Group
TC1200001509.rn.1	5.34	4.71	5.75	0.0002	0.004	Aacs	acetoacetyl-CoA synthetase; ENCODES a protein that exhibits acetoacetate-CoA ligase activity AND butyrate-CoA ligase activity AND INVOLVED IN adipose tissue development AND cellular response to cholesterol AND cellular response to glucose stimulus AND PARTICIPATES IN ketone bodies metabolic pathway AND butanoate metabolic pathway AND ASSOCIATED WITH Diabetes Mellitus Experimental AND Obesity AND …	Coding
TC1700001187.rn.1	5.84	5.59	6.15	2.86e-05	0.0015	Aaed1	AhpC/TSA antioxidant enzyme domain containing 1; INTERACTS WITH (-)-epigallocatechin 3-gallate (ortholog) AND 17beta-estradiol (ortholog) AND 2 3 7 8-tetrachlorodibenzodioxine (ortholog)	Coding
TC1500002383.rn.1	5.18	4.94	5.64	0.003	0.0208	Abcc4; sloyja	ATP-binding cassette, subfamily C (CFTR/MRP), member 4; ENCODES a protein that exhibits ATP binding (inferred) AND ATPase activity coupled to transmembrane movement of substances (inferred) AND INVOLVED IN positive regulation of smooth muscle cell proliferation AND response to drug AND response to organic cyclic compound AND PARTICIPATES IN multidrug resistance-associated protein mediated transpo…	Coding
TC0200004587.rn.1	9.03	8.54	9.51	0.0053	0.0289	Abcd3	ATP-binding cassette, subfamily D (ALD), member 3; ENCODES a protein that exhibits ATP binding AND protein self-association AND ATPase activity (ortholog) AND INVOLVED IN response to drug AND response to organic cyclic compound AND ATP catabolic process (ortholog) AND ASSOCIATED WITH Zellweger Syndrome (ortholog) AND FOUND IN mitochondrion AND peroxisomal membrane AND peroxisome AND INTERACTS WIT…	Coding
TC0600002020.rn.1	7.2	6.23	7.42	2.77e-06	0.0004	Abhd1	abhydrolase domain containing 1; ENCODES a protein that exhibits hydrolase activity (inferred) AND INVOLVED IN metabolic process (inferred) AND FOUND IN integral component of membrane (inferred) AND INTERACTS WITH 2 3 7 8-tetrachlorodibenzodioxine AND 2 4-dinitrotoluene AND 2 6-dinitrotoluene	Coding
TC1000003255.rn.1	6.83	6.29	7.87	1.96e-05	0.0012	Abhd15	abhydrolase domain containing 15; ENCODES a protein that exhibits hydrolase activity (inferred) AND INVOLVED IN metabolic process (inferred) AND FOUND IN membrane (ortholog) AND INTERACTS WITH 2 3 7 8-tetrachlorodibenzodioxine AND all-trans-retinoic acid AND thioacetamide	Coding
TC0800001734.rn.1	8.09	7.58	8.4	1.95e-05	0.0012	Acaa1	acetyl-CoA acyltransferase 1A	Coding
TC0800003538.rn.1	8.22	7.68	8.68	7.06e-06	0.0007	Acaa1b	acetyl-Coenzyme A acyltransferase 1B; ENCODES a protein that exhibits acetyl-CoA C-acyltransferase activity (inferred) AND palmitoyl-CoA oxidase activity (inferred) AND transferase activity transferring acyl groups other than amino-acyl groups (inferred) AND INVOLVED IN bile acid metabolic process (inferred) AND fatty acid beta-oxidation (inferred) AND fatty acid metabolic process (inferred) AND …	Coding
TC0100000503.rn.1	7.69	5.2	8.16	4.34e-09	1.23e-05	Acat2	acetyl-CoA acetyltransferase 2; ENCODES a protein that exhibits acetyl-CoA C-acetyltransferase activity AND INVOLVED IN brain development AND cellular response to fatty acid AND cellular response to nutrient AND PARTICIPATES IN cholesterol biosynthetic pathway AND ketone bodies metabolic pathway AND butanoate metabolic pathway AND ASSOCIATED WITH Arteriosclerosis (ortholog) AND Coronary Artery Di…	Coding
TC1000001712.rn.1	5.94	5.54	6.39	5.64e-06	0.0006	Acbd4	acyl-CoA binding domain containing 4; ENCODES a protein that exhibits fatty-acyl-CoA binding (inferred) AND lipid binding (inferred) AND INTERACTS WITH 2 3 7 8-tetrachlorodibenzodioxine AND C60 fullerene AND diuron	Coding
TC1700002359.rn.1	7.5	7.03	7.76	1.61e-05	0.0011	Acbd5	acyl-CoA binding domain containing 5; acyl-CoA binding domain containing 5 (Acbd5), mRNA; ENCODES a protein that exhibits fatty-acyl-CoA binding (inferred) AND lipid binding (inferred) AND INVOLVED IN transport (inferred) AND FOUND IN intracellular membrane-bounded organelle (ortholog) AND INTERACTS WITH N-nitrosodiethylamine AND ketamine AND 2 3 7 8-tetrachlorodibenzodioxine (ortholog)	Coding
TC1000000154.rn.1	4.17	3.66	5.08	0.0029	0.0202	Adcy9	adenylate cyclase 9; ENCODES a protein that exhibits adenylate cyclase activity AND INVOLVED IN cAMP biosynthetic process AND PARTICIPATES IN G protein mediated signaling pathway via Galphas family AND protein kinase A (PKA) signaling pathway AND bile acid transport pathway AND ASSOCIATED WITH Mood Disorders (ortholog) AND FOUND IN axon AND dendrite AND INTERACTS WITH 2 3 7 8-tetrachlorodibenzodi…	Coding
TC1400000664.rn.1	6.01	5.64	6.44	2.7e-05	0.0015	Adgra3; Gpr125; LRR_1.2	adhesion G protein-coupled receptor A3 [Source:RGD Symbol;Acc:1304914]; G protein-coupled receptor 125; Unannotated AceView Transcript; ENCODES a protein that exhibits G-protein coupled receptor activity (inferred) AND INVOLVED IN neuropeptide signaling pathway (inferred) AND FOUND IN external side of plasma membrane (ortholog) AND INTERACTS WITH 2 3 7 8-tetrachlorodibenzodioxine AND cisplatin AN…	Coding
TC0300004616.rn.1	4.21	4.41	3.83	0.0197	0.068	Adig	Protein Adig; RCG32064	Coding
TC1000002621.rn.1	6.82	6.37	7.59	0.0006	0.008	Adra1b	adrenoceptor alpha 1B; adrenoceptor alpha 1Bhypothetical protein LOC689700; ENCODES a protein that exhibits alpha1-adrenergic receptor activity AND protein heterodimerization activity (ortholog) AND INVOLVED IN adrenergic receptor signaling pathway AND negative regulation of Rho protein signal transduction AND positive regulation of cytosolic calcium ion concentration AND PARTICIPATES IN G protei…	Coding
TC1200000365.rn.1	6.41	5.89	6.99	1.64e-06	0.0003	Agfg2	ArfGAP with FG repeats 2; FOUND IN membrane (ortholog) AND INTERACTS WITH 2 3 7 8-tetrachlorodibenzodioxine AND furan AND 17alpha-ethynylestradiol (ortholog); arf-GAP domain and FG repeats-containing protein 2 [Source:RefSeq peptide;Acc:NP_001100601]	Coding
TC0400003344.rn.1	9.19	8.05	9.77	9.51e-06	0.0008	Aldh1l1	aldehyde dehydrogenase 1 family, member L1; ENCODES a protein that exhibits aldehyde dehydrogenase (NADP+) activity AND aldehyde dehydrogenase [NAD(P)+] activity AND protein complex binding AND INVOLVED IN 10-formyltetrahydrofolate catabolic process (inferred) AND one-carbon metabolic process (inferred) AND tetrahydrofolate biosynthetic process (inferred) AND PARTICIPATES IN folate mediated one-c…	Coding
TC1000004359.rn.1	4.67	4.4	4.87	0.0047	0.0271	Aldoc	aldolase C, fructose-bisphosphate; ENCODES a protein that exhibits fructose-bisphosphate aldolase activity AND cytoskeletal protein binding (ortholog) AND INVOLVED IN aging AND apoptotic process AND organ regeneration AND PARTICIPATES IN fructose and mannose metabolic pathway AND gluconeogenesis pathway AND glycolysis pathway AND ASSOCIATED WITH Borna Disease AND Carcinoma Hepatocellular AND Auto…	Coding
TC0700002498.rn.1	8.12	7.42	10.23	2.52e-09	1.02e-05	Amdhd1	amidohydrolase domain containing 1; ENCODES a protein that exhibits hydrolase activity acting on carbon-nitrogen (but not peptide) bonds in cyclic amides (inferred) AND INVOLVED IN histidine catabolic process to glutamate and formamide (inferred) AND PARTICIPATES IN histidine metabolic pathway AND FOUND IN cytoplasm (inferred) AND INTERACTS WITH indole-3-methanol AND troglitazone AND 2 3 7 8-tetr…	Coding
TC0800000242.rn.1	6.22	6.82	5.52	0.0012	0.0124	Angptl8	angiopoietin-like 8	Coding
TC0900000699.rn.1	5.51	4.91	5.68	0.0292	0.0879	Aox4	aldehyde oxidase 4; ENCODES a protein that exhibits 2 iron 2 sulfur cluster binding (inferred) AND aldehyde oxidase activity (inferred) AND electron carrier activity (inferred) AND INVOLVED IN oxidation-reduction process (inferred) AND FOUND IN cytoplasm (inferred)	Coding
TC0700001395.rn.1	7.06	7.48	6.26	0.1055	0.2004	Apol3	apolipoprotein L, 3; ENCODES a protein that exhibits signal transducer activity (ortholog) AND INVOLVED IN positive regulation of I-kappaB kinase/NF-kappaB signaling (ortholog) AND signal transduction (ortholog) AND FOUND IN membrane (ortholog) AND INTERACTS WITH 2 3 7 8-tetrachlorodibenzodioxine AND 2 4-dinitrotoluene AND C60 fullerene	Coding
TC1500000620.rn.1	5.76	7.42	4.99	3.21e-07	0.0001	Arl11	ADP-ribosylation factor-like 11; ENCODES a protein that exhibits GTP binding (inferred) AND INVOLVED IN hematopoietic progenitor cell differentiation (ortholog) AND FOUND IN intracellular (inferred) AND INTERACTS WITH 2 3 7 8-tetrachlorodibenzodioxine AND cisplatin AND diuron	Coding
TC0100006377.rn.1	2.84	2.48	3.48	0.0195	0.0676	Ascl3; Tmem9b	achaete-scute family bHLH transcription factor 3; TMEM9 domain family, member B; ENCODES a protein that exhibits DNA binding (ortholog) AND INVOLVED IN regulation of transcription from RNA polymerase II promoter (ortholog) AND FOUND IN nucleus (ortholog) AND transcription factor complex (ortholog) AND INTERACTS WITH ammonium chloride AND thioacetamide AND 2 3 7 8-tetrachlorodibenzodioxine (orthol…	Coding
TC0600001616.rn.1	6.8	5.99	7.31	4.02e-05	0.0018	Aspg	asparaginase; ENCODES a protein that exhibits 1-alkyl-2-acetylglycerophosphocholine esterase activity AND asparaginase activity AND lysophospholipase activity AND INVOLVED IN asparagine metabolic process AND phospholipid metabolic process AND INTERACTS WITH 2 3 7 8-tetrachlorodibenzodioxine AND 3 3' 4 4' 5-pentachlorobiphenyl AND 6-propyl-2-thiouracil	Coding
TC0500002386.rn.1	3.05	4.39	2.79	6.28e-05	0.0024	Atp6v0d2	ATPase, H+ transporting, lysosomal V0 subunit D2; ENCODES a protein that exhibits hydrogen ion transmembrane transporter activity (inferred) AND INVOLVED IN ATP hydrolysis coupled proton transport (inferred) AND PARTICIPATES IN Mycobacterium tuberculosis infection pathway AND oxidative phosphorylation pathway AND phagocytosis pathway AND FOUND IN apical plasma membrane AND endosome AND early endo…	Coding
TC0400004065.rn.1	3.51	3.75	3.37	0.0082	0.0379	Bcat1	branched chain amino acid transaminase 1, cytosolic	Coding
TC0100007686.rn.1	3.46	4.08	3.29	0.0003	0.0052	Blnk	B-cell linker; ENCODES a protein that exhibits SH3/SH2 adaptor activity (ortholog) AND INVOLVED IN intracellular signal transduction (ortholog) AND positive regulation of signal transduction (ortholog) AND PARTICIPATES IN phosphatidylinositol 3-kinase class I signaling pathway AND B cell receptor signaling pathway AND primary immunodeficiency disease pathway AND ASSOCIATED WITH Agammaglobulinemia…	Coding
TC0500001749.rn.1	6.75	6.19	7.17	0.0026	0.0192	Camk2n1	calcium/calmodulin-dependent protein kinase II inhibitor 1; ENCODES a protein that exhibits calcium-dependent protein kinase inhibitor activity AND protein kinase binding AND protein kinase inhibitor activity (ortholog) AND INVOLVED IN negative regulation of protein kinase activity (ortholog) AND PARTICIPATES IN calcium/calmodulin dependent kinase 2 signaling pathway AND FOUND IN dendrite AND neu…	Coding
TC1200000034.rn.1	4.98	4.73	5.27	0.0017	0.0148	Camsap3	calmodulin regulated spectrin-associated protein family, member 3; ENCODES a protein that exhibits microtubule minus-end binding (ortholog) AND INVOLVED IN epithelial cell-cell adhesion (ortholog) AND microtubule anchoring (ortholog) AND microtubule cytoskeleton organization (ortholog) AND PARTICIPATES IN E-cadherin signaling pathway AND FOUND IN centrosome (ortholog) AND cytoplasm (ortholog) AND…	Coding
TC1900001619.rn.1	6.76	6.17	7.08	9.9e-05	0.003	Car5a	carbonic anhydrase 5a, mitochondrial; ENCODES a protein that exhibits carbonate dehydratase activity AND INVOLVED IN metabolic process (ortholog) AND FOUND IN mitochondrion AND INTERACTS WITH 2 3 7 8-tetrachlorodibenzodioxine AND 2 4 6-trinitrotoluene AND 2 4-dinitrotoluene	Coding
TC2000001263.rn.1	8.51	8.05	9.56	1.75e-05	0.0011	Cbs	cystathionine beta synthase; cystathionine beta synthase (Cbs), mRNA; ENCODES a protein that exhibits cystathionine beta-synthase activity AND enzyme binding (ortholog) AND heme binding (ortholog) AND INVOLVED IN cellular response to hypoxia AND homocysteine metabolic process AND hydrogen sulfide biosynthetic process AND PARTICIPATES IN cysteine metabolic pathway AND transsulfuration pathway of h…	Coding
TC0500000527.rn.1	6.8	6.2	7.25	1.81e-06	0.0003	Ccdc107	coiled-coil domain containing 107; INTERACTS WITH 1 3-dinitrobenzene AND 2 3 7 8-tetrachlorodibenzodioxine AND thioacetamide	Coding
TC0200004637.rn.1	3.23	3.6	3.07	6.06e-05	0.0023	Ccdc109b	coiled-coil domain containing 109B; ENCODES a protein that exhibits calcium channel inhibitor activity (ortholog) AND INVOLVED IN mitochondrial calcium ion homeostasis (ortholog) AND mitochondrial calcium ion transport (ortholog) AND FOUND IN calcium channel complex (ortholog) AND integral component of mitochondrial inner membrane (ortholog) AND intrinsic component of membrane (ortholog) AND INTE…	Coding
TC0700000516.rn.1	2.93	3.4	2.78	0.001	0.0112	Ccdc38	Protein Ccdc38; coiled-coil domain containing 38; INTERACTS WITH 4 4'-diaminodiphenylmethane (ortholog) AND dioxygen (ortholog) AND fonofos (ortholog)	Coding
TC0600003139.rn.1	4.76	4.49	4.85	0.004	0.0246	Ccdc85c	coiled-coil domain containing 85C; INVOLVED IN cerebral cortex development (ortholog) AND FOUND IN apical junction complex (ortholog) AND INTERACTS WITH copper atom (ortholog) AND copper(0) (ortholog) AND valproic acid (ortholog)	Coding
TC1000001226.rn.1	3.99	5.26	3.52	3.74e-05	0.0018	Ccl2	chemokine (C-C motif) ligand 2; ENCODES a protein that exhibits CCR2 chemokine receptor binding AND chemokine activity AND heparin binding AND INVOLVED IN aging AND cellular calcium ion homeostasis AND cellular response to ATP AND PARTICIPATES IN angiotensin II signaling pathway AND vascular endothelial growth factor signaling pathway AND granulocyte-macrophage colony-stimulating factor signaling…	Coding
TC0800003637.rn.1	1.85	2.77	1.7	1.73e-05	0.0011	Ccr1	chemokine (C-C motif) receptor 1; ENCODES a protein that exhibits C-C chemokine binding AND C-C chemokine receptor activity (ortholog) AND chemokine (C-C motif) ligand 5 binding (ortholog) AND INVOLVED IN cerebellum development AND inflammatory response AND calcium ion transport (ortholog) AND PARTICIPATES IN chemokine mediated signaling pathway AND cytokine mediated signaling pathway AND ASSOCIA…	Coding
TC1000001915.rn.1	3.52	3.7	3.3	0.0229	0.075	Cd300c	INTERACTS WITH all-trans-retinoic acid (ortholog) AND tamibarotene (ortholog)	Coding
TC1000004099.rn.1	3.3	3.57	3.18	0.0013	0.0128	Cd300e	Cd300e molecule; FOUND IN extracellular vesicular exosome (ortholog) AND INTERACTS WITH thioacetamide AND 4-{[(5 5 8 8-tetramethyl-5 6 7 8-tetrahydronaphthalen-2-yl)carbonyl]amino}benzoic acid (ortholog) AND all-trans-retinoic acid (ortholog)	Coding
TC1300002266.rn.1	2.61	2.78	2.44	0.0574	0.1359	Cd46	CD46 molecule, complement regulatory protein; ENCODES a protein that exhibits complement binding AND endopeptidase activity AND enzyme inhibitor activity AND INVOLVED IN negative regulation of complement activation AND proteolysis AND PARTICIPATES IN coagulation cascade pathway AND complement system pathway AND measles infection pathway AND ASSOCIATED WITH Pancreatitis Acute Necrotizing AND Arthr…	Coding
TC0400003854.rn.1	2.39	2.6	2.09	0.0032	0.0217	Cd69	Cd69 molecule; Cd69 molecule (Cd69), mRNA; ENCODES a protein that exhibits calcium ion binding AND INVOLVED IN complement activation lectin pathway (inferred) AND FOUND IN external side of plasma membrane (ortholog) AND INTERACTS WITH ammonium chloride AND mono(2-ethylhexyl) phthalate AND 2 3 7 8-tetrachlorodibenzodioxine (ortholog)	Coding
TC0400003854.rn.1	2.39	2.6	2.09	0.0032	0.0217	Cd69	Cd69 molecule; Cd69 molecule (Cd69), mRNA; ENCODES a protein that exhibits calcium ion binding AND INVOLVED IN complement activation lectin pathway (inferred) AND FOUND IN external side of plasma membrane (ortholog) AND INTERACTS WITH ammonium chloride AND mono(2-ethylhexyl) phthalate AND 2 3 7 8-tetrachlorodibenzodioxine (ortholog)	Coding
TC0500002612.rn.1	3.49	3.99	3.36	0.0039	0.0243	Cd72	Cd72 molecule; ENCODES a protein that exhibits carbohydrate binding (inferred) AND PARTICIPATES IN B cell receptor signaling pathway AND FOUND IN integral component of plasma membrane (ortholog) AND INTERACTS WITH cadmium dichloride AND cefaloridine AND 2-butoxyethanol (ortholog)	Coding
TC0500002612.rn.1	3.49	3.99	3.36	0.0039	0.0243	Cd72	Cd72 molecule; ENCODES a protein that exhibits carbohydrate binding (inferred) AND PARTICIPATES IN B cell receptor signaling pathway AND FOUND IN integral component of plasma membrane (ortholog) AND INTERACTS WITH cadmium dichloride AND cefaloridine AND 2-butoxyethanol (ortholog)	Coding
TC0400001101.rn.1	3.6	5.95	3.32	9.95e-09	2.05e-05	Cd8b	CD8b molecule; INVOLVED IN immune system process (inferred) AND PARTICIPATES IN interleukin-12 signaling pathway AND antigen processing and presentation pathway AND primary immunodeficiency disease pathway AND FOUND IN cell surface (ortholog) AND external side of plasma membrane (ortholog) AND INTERACTS WITH ammonium chloride AND capsaicin AND genistein	Coding
TC0400003767.rn.1	4.83	5.12	4.66	0.0064	0.0326	Cd9	CD9 molecule; ENCODES a protein that exhibits integrin binding AND INVOLVED IN brain development AND oligodendrocyte development AND response to water deprivation AND ASSOCIATED WITH Breast Neoplasms (ortholog) AND Carcinoma Transitional Cell (ortholog) AND Endometrial Neoplasms (ortholog) AND FOUND IN apical plasma membrane AND cell surface AND external side of plasma membrane (ortholog) AND INT…	Coding
TC1500000061.rn.1	7.07	6.52	7.45	4.28e-06	0.0005	Cd99l2	CD99 molecule-like 2 [Source:RGD Symbol;Acc:620896]; CD99 molecule-like 2; INVOLVED IN cell adhesion (inferred) AND FOUND IN integral component of membrane AND INTERACTS WITH benzo[a]pyrene (ortholog) AND bisphenol A (ortholog) AND copper(2+) sulfate (ortholog); CD99 molecule-like 2 (Cd99l2), mRNA.	Coding
TC1500000061.rn.1	7.07	6.52	7.45	4.28e-06	0.0005	Cd99l2	CD99 molecule-like 2 [Source:RGD Symbol;Acc:620896]; CD99 molecule-like 2; INVOLVED IN cell adhesion (inferred) AND FOUND IN integral component of membrane AND INTERACTS WITH benzo[a]pyrene (ortholog) AND bisphenol A (ortholog) AND copper(2+) sulfate (ortholog); CD99 molecule-like 2 (Cd99l2), mRNA.	Coding
TSUnmapped00000149.rn.1	6.37	5.52	6.58	6.38e-05	0.0024	Cd99l2	CD99 molecule-like 2	Coding
TC1500001307.rn.1	7.2	6.68	7.51	7.74e-06	0.0007	Cd99l2; LOC691632; LOC100911604	CD99 molecule-like 2; similar to MIC2 like 1; INVOLVED IN cell adhesion (inferred) AND FOUND IN integral component of membrane AND INTERACTS WITH benzo[a]pyrene (ortholog) AND bisphenol A (ortholog) AND copper(2+) sulfate (ortholog); CD99 antigen-like protein 2-like	Coding
TC0500000218.rn.1	7.79	9.1	6.26	0.001	0.011	Cdh17	cadherin 17; ENCODES a protein that exhibits proton-dependent oligopeptide secondary active transmembrane transporter activity (ortholog) AND INVOLVED IN calcium-dependent cell-cell adhesion (ortholog) AND homophilic cell adhesion (ortholog) AND oligopeptide transmembrane transport (ortholog) AND FOUND IN basolateral plasma membrane AND plasma membrane (ortholog) AND INTERACTS WITH 2 3 7 8-tetrac…	Coding
TC0700003568.rn.1	5.57	5.2	5.81	0.0003	0.0055	Cenpm	centromere protein M; INTERACTS WITH 17alpha-ethynylestradiol AND 2 3 7 8-tetrachlorodibenzodioxine AND sodium dichromate	Coding
TC1900000003.rn.1	8.65	8.26	9.44	0.0012	0.0122	Ces2e	carboxylesterase 2E; ENCODES a protein that exhibits hydrolase activity (inferred) AND INVOLVED IN metabolic process (inferred) AND INTERACTS WITH (4-nitrophenyl)acetic acid (ortholog) AND 2-arachidonoylglycerol (ortholog) AND 3-methylcholanthrene (ortholog)	Coding
TC1300000750.rn.1	5.01	4.66	5.38	0.4924	0.5794	Cfap126	cilia and flagella associated protein 126	Coding
TC0300001511.rn.1	4.49	6.25	4.15	0.1164	0.2139	Chac1	ChaC glutathione-specific gamma-glutamylcyclotransferase 1; ChaC, cation transport regulator homolog 1 (E. coli); ENCODES a protein that exhibits Notch binding (ortholog) AND INVOLVED IN intrinsic apoptotic signaling pathway in response to endoplasmic reticulum stress (ortholog) AND negative regulation of Notch signaling pathway (ortholog) AND negative regulation of protein processing (ortholog) …	Coding
TSUnmapped00000109.rn.1	10.04	9.08	10.44	1.19e-07	7.55e-05	Chchd10	coiled-coil-helix-coiled-coil-helix domain containing 10	Coding
TC0200004279.rn.1	6.25	5.81	6.65	3.98e-06	0.0005	Chd1l	chromodomain helicase DNA binding protein 1-like; ENCODES a protein that exhibits ATPase activity (ortholog) AND nucleotide binding (ortholog) AND INVOLVED IN ATP catabolic process (ortholog) AND cellular response to DNA damage stimulus (ortholog) AND chromatin remodeling (ortholog) AND FOUND IN cytoplasm (ortholog) AND nucleus (ortholog) AND plasma membrane (ortholog) AND INTERACTS WITH 2 4 6-tr…	Coding
TC1600000070.rn.1	8.01	7.25	8.63	2.62e-06	0.0004	Chdh	choline dehydrogenase; ENCODES a protein that exhibits choline dehydrogenase activity AND INVOLVED IN glycine betaine biosynthetic process from choline (inferred) AND oxidation-reduction process (inferred) AND PARTICIPATES IN glycine serine and threonine metabolic pathway AND FOUND IN mitochondrial inner membrane AND mitochondrion (ortholog) AND INTERACTS WITH 2 3 7 8-tetrachlorodibenzodioxine AN…	Coding
TC0100002983.rn.1	5.9	7.67	5.22	0.0001	0.0035	Chka	choline kinase alpha; ENCODES a protein that exhibits ATP binding AND choline binding AND choline kinase activity AND INVOLVED IN CDP-choline pathway AND choline metabolic process AND phosphatidylcholine biosynthetic process (ortholog) AND PARTICIPATES IN glycerophospholipid metabolic pathway AND FOUND IN cytoplasm (inferred) AND INTERACTS WITH 17alpha-ethynylestradiol AND 2 3 7 8-tetrachlorodibe…	Coding
TC1800001069.rn.1	3.99	3.8	4.52	3.59e-05	0.0017	Chst9	carbohydrate (N-acetylgalactosamine 4-0) sulfotransferase 9; ENCODES a protein that exhibits N-acetylgalactosamine 4-O-sulfotransferase activity (ortholog) AND INVOLVED IN sulfur compound metabolic process (ortholog) AND FOUND IN integral component of membrane (inferred) AND INTERACTS WITH 2 3 7 8-tetrachlorodibenzodioxine AND aflatoxin B1 (ortholog) AND benzo[a]pyrene (ortholog)	Coding
TC1900000096.rn.1	5.68	5.37	5.84	0.0247	0.0788	Ciapin1	cytokine induced apoptosis inhibitor 1; ENCODES a protein that exhibits 2 iron 2 sulfur cluster binding (inferred) AND electron carrier activity (inferred) AND metal ion binding (inferred) AND INVOLVED IN hemopoiesis (ortholog) AND negative regulation of apoptotic process (ortholog) AND FOUND IN cytoplasm (ortholog) AND nucleolus (ortholog) AND nucleus (ortholog) AND INTERACTS WITH 1 3-dinitroben…	Coding
TC0400001881.rn.1	2.58	3.32	2.45	0.0007	0.0091	Clec12a	C-type lectin domain family 12, member A; C-type lectin domain family 12, member A (Clec12a), mRNA; INTERACTS WITH 4-hydroxynon-2-enal (ortholog)	Coding
TC0400001738.rn.1	2.67	3.2	2.44	0.0003	0.0055	Clec4d	C-type lectin domain family 4, member D; C-type lectin domain family 4, member D (Clec4d), mRNA; ENCODES a protein that exhibits carbohydrate binding (inferred) AND INVOLVED IN innate immune response (inferred) AND FOUND IN integral to membrane (inferred) AND INTERACTS WITH silicon dioxide AND 17alpha-ethynylestradiol (ortholog) AND 2 3 7 8-tetrachlorodibenzodioxine (ortholog)	Coding
TC0400003711.rn.1	2.62	3.2	2.44	9.13e-05	0.0029	Clec4e	C-type lectin domain family 4, member E; C-type lectin domain family 4, member E (Clec4e), mRNA	Coding
TC0400003862.rn.1	3.92	8.31	3.63	6.56e-09	1.6e-05	Clec7a	C-type lectin domain family 7, member A; C-type lectin domain family 7, member A (Clec7a), mRNA; ENCODES a protein that exhibits (1->3)-beta-D-glucan binding (ortholog) AND (1->3)-beta-D-glucan receptor activity (ortholog) AND carbohydrate binding (ortholog) AND INVOLVED IN cell recognition (ortholog) AND cell surface pattern recognition receptor signaling pathway (ortholog) AND cell-cell adhesio…	Coding
TC1300001352.rn.1	4	5.64	3.52	3.7e-07	0.0001	Cxcr4	chemokine (C-X-C motif) receptor 4; ENCODES a protein that exhibits C-X-C chemokine receptor activity AND drug binding AND actin binding (ortholog) AND INVOLVED IN cardiac muscle contraction AND cell migration AND chemokine-mediated signaling pathway AND PARTICIPATES IN ephrin - ephrin receptor bidirectional signaling axis AND hypoxia inducible factor pathway AND sphingosine 1-phosphate signaling…	Coding
TC1900000539.rn.1	7.47	6.54	8.01	1.36e-06	0.0003	Cyb5b	cytochrome b5 type B (outer mitochondrial membrane); ENCODES a protein that exhibits enzyme activator activity AND heme binding (ortholog) AND INVOLVED IN positive regulation of catalytic activity AND FOUND IN intracellular membrane-bounded organelle AND mitochondrial outer membrane AND membrane (ortholog) AND INTERACTS WITH 2 3 7 8-tetrachlorodibenzodioxine AND 2 4-dinitrotoluene AND ammonium ch…	Coding
TC1900000539.rn.1	7.47	6.54	8.01	1.36e-06	0.0003	Cyb5b	cytochrome b5 type B (outer mitochondrial membrane); ENCODES a protein that exhibits enzyme activator activity AND heme binding (ortholog) AND INVOLVED IN positive regulation of catalytic activity AND FOUND IN intracellular membrane-bounded organelle AND mitochondrial outer membrane AND membrane (ortholog) AND INTERACTS WITH 2 3 7 8-tetrachlorodibenzodioxine AND 2 4-dinitrotoluene AND ammonium ch…	Coding
TC1900001629.rn.1	7.34	8.43	6.98	0.0002	0.0049	Cyba	cytochrome b-245, alpha polypeptide; ENCODES a protein that exhibits superoxide-generating NADPH oxidase activity AND SH3 domain binding (ortholog) AND electron carrier activity (ortholog) AND INVOLVED IN cellular response to amino acid stimulus AND cellular response to gamma radiation AND cellular response to glucose stimulus AND PARTICIPATES IN Leishmania infection pathway AND phagocytosis path…	Coding
TC0100003557.rn.1	4.59	4.24	5.41	0.0002	0.0044	Cyp26a1	cytochrome P450, family 26, subfamily a, polypeptide 1; ENCODES a protein that exhibits retinoic acid 4-hydroxylase activity (ortholog) AND retinoic acid binding (ortholog) AND INVOLVED IN retinoic acid metabolic process AND anterior/posterior pattern specification (ortholog) AND central nervous system development (ortholog) AND PARTICIPATES IN retinoic acid metabolic pathway AND retinol metaboli…	Coding
TC0400003200.rn.1	3.53	3.29	3.87	0.0019	0.0158	Cyp26b1	cytochrome P450, family 26, subfamily b, polypeptide 1; ENCODES a protein that exhibits retinoic acid 4-hydroxylase activity AND retinoic acid binding (ortholog) AND INVOLVED IN retinoic acid catabolic process AND retinoic acid metabolic process AND bone morphogenesis (ortholog) AND PARTICIPATES IN retinoic acid metabolic pathway AND retinol metabolic pathway AND FOUND IN cytoplasm (ortholog) AND…	Coding
TC0700003575.rn.1	7.58	6.83	8.11	0.0002	0.005	Cyp2d4	cytochrome P450, family 2, subfamily d, polypeptide 4; ENCODES a protein that exhibits arachidonic acid monooxygenase activity AND monooxygenase activity AND steroid 21-monooxygenase activity AND INVOLVED IN arachidonic acid metabolic process AND dopamine biosynthetic process AND dopamine metabolic process AND PARTICIPATES IN phase I biotransformation pathway via cytochrome P450 AND ASSOCIATED WI…	Coding
TC1200000315.rn.1	6.43	7.99	6.11	0.0002	0.005	Cyp3a62	cytochrome P450, family 3, subfamily a, polypeptide 62; ENCODES a protein that exhibits heme binding (inferred) AND iron ion binding (inferred) AND oxidoreductase activity acting on paired donors with incorporation or reduction of molecular oxygen reduced flavin or flavoprotein as one donor and incorporation of one atom of oxygen (inferred) AND INVOLVED IN oxidation-reduction process (inferred) A…	Coding
TC1200001232.rn.1	9.42	7.1	9.67	1.73e-07	9.47e-05	Cyp3a9	cytochrome P450, family 3, subfamily a, polypeptide 9	Coding
TC0400000286.rn.1	9.75	5.59	10.01	3.67e-11	1.51e-06	Cyp51	cytochrome P450, family 51; ENCODES a protein that exhibits sterol 14-demethylase activity AND heme binding (ortholog) AND INVOLVED IN cholesterol biosynthetic process via 24 25-dihydrolanosterol AND demethylation AND steroid biosynthetic process (ortholog) AND PARTICIPATES IN cholesterol biosynthetic pathway AND steroid biosynthetic pathway AND FOUND IN intracellular membrane-bounded organelle A…	Coding
TC0200003331.rn.1	6.05	6.46	4.82	6.04e-05	0.0023	Cyp7b1	cytochrome P450, family 7, subfamily b, polypeptide 1; ENCODES a protein that exhibits oxysterol 7-alpha-hydroxylase activity (ortholog) AND INVOLVED IN circadian rhythm AND memory AND response to cAMP AND PARTICIPATES IN bile acid biosynthetic pathway AND primary bile acid biosynthetic pathway AND steroid hormone biosynthetic pathway AND ASSOCIATED WITH Spastic paraplegia type 5A recessive (orth…	Coding
TC0800003591.rn.1	9.41	8.34	10.55	5.36e-05	0.0022	Cyp8b1	cytochrome P450, family 8, subfamily b, polypeptide 1; ENCODES a protein that exhibits sterol 12-alpha-hydroxylase activity AND INVOLVED IN oxidation-reduction process (inferred) AND PARTICIPATES IN bile acid biosynthetic pathway AND eicosanoid signaling pathway via peroxisome proliferator-activated receptor gamma AND primary bile acid biosynthetic pathway AND FOUND IN endoplasmic reticulum membr…	Coding
TC1900000813.rn.1	6.18	5.86	6.56	0.0006	0.0086	Def8	differentially expressed in FDCP 8 homolog (mouse); ENCODES a protein that exhibits metal ion binding (inferred) AND zinc ion binding (inferred) AND INVOLVED IN intracellular signal transduction (inferred) AND FOUND IN intracellular (inferred) AND INTERACTS WITH 2 4-dinitrotoluene AND 2 6-dinitrotoluene AND C60 fullerene; differentially expressed in FDCP 8 homolog (mouse) (Def8), mRNA.	Coding
TC0500001124.rn.1	9.86	7.89	10.52	1.06e-06	0.0003	Dhcr24	24-dehydrocholesterol reductase; ENCODES a protein that exhibits enzyme binding (ortholog) AND oxidoreductase activity acting on the CH-CH group of donors NAD or NADP as acceptor (ortholog) AND peptide antigen binding (ortholog) AND INVOLVED IN negative regulation of cell proliferation AND Ras protein signal transduction AND response to hormone AND PARTICIPATES IN cholesterol biosynthetic pathway…	Coding
TC0100002951.rn.1	8.15	5.59	8.64	2.51e-08	3.19e-05	Dhcr7	7-dehydrocholesterol reductase; ENCODES a protein that exhibits 7-dehydrocholesterol reductase activity AND INVOLVED IN cholesterol biosynthetic process AND regulation of cholesterol biosynthetic process AND blood vessel development (ortholog) AND PARTICIPATES IN cholesterol biosynthetic pathway AND steroid biosynthetic pathway AND ASSOCIATED WITH Muscle Hypotonia (ortholog) AND Smith-Lemli-Opitz…	Coding
TC0100005393.rn.1	5.32	4.95	5.67	0.0007	0.0089	Dhdh	dihydrodiol dehydrogenase (dimeric); ENCODES a protein that exhibits D-xylose 1-dehydrogenase (NADP+) activity (ortholog) AND INVOLVED IN D-xylose catabolic process (ortholog) AND oxidation-reduction process (ortholog) AND PARTICIPATES IN pentose and glucuronate interconversion pathway AND phase I biotransformation pathway via cytochrome P450 AND INTERACTS WITH 17beta-estradiol (ortholog) AND 2 3…	Coding
TC1100001312.rn.1	5.64	4.9	6.31	4.14e-05	0.0019	Dnajc28	DnaJ (Hsp40) homolog, subfamily C, member 28; INTERACTS WITH (-)-epigallocatechin 3-gallate (ortholog) AND 4 4'-diaminodiphenylmethane (ortholog) AND benzo[a]pyrene (ortholog); DnaJ (Hsp40) homolog, subfamily C, member 28 (Dnajc28), mRNA.	Coding
TC1300001893.rn.1	6.22	5.59	6.54	0.0084	0.0386	Dusp12	dual specificity phosphatase 12; ENCODES a protein that exhibits kinase binding AND phosphoprotein phosphatase activity AND protein tyrosine/serine/threonine phosphatase activity (ortholog) AND INVOLVED IN positive regulation of glucokinase activity AND protein dephosphorylation AND FOUND IN cytoplasm AND INTERACTS WITH ammonium chloride AND lead diacetate AND sodium dichromate	Coding
TC0900001164.rn.1	4.6	3.77	5.06	5.12e-05	0.0021	Dusp28	INTERACTS WITH 2 3 7 8-tetrachlorodibenzodioxine (ortholog) AND Aroclor 1254 (ortholog) AND dexamethasone (ortholog)	Coding
TC0200004678.rn.1	5.49	4.51	7.65	1.47e-08	2.41e-05	Elovl6	ENCODES a protein that exhibits fatty acid elongase activity AND transferase activity transferring acyl groups other than amino-acyl groups (ortholog) AND INVOLVED IN fatty acid elongation monounsaturated fatty acid AND fatty acid elongation saturated fatty acid AND fatty acid elongation (ortholog) AND PARTICIPATES IN unsaturated fatty acid biosynthetic pathway AND FOUND IN endoplasmic reticulum …	Coding
TSUnmapped00000139.rn.1	5.27	4.1	7.78	2.64e-08	3.19e-05	Elovl6	ELOVL fatty acid elongase 6	Coding
TC0200002188.rn.1	4.45	3.72	5.86	2.79e-07	0.0001	Elovl6	ELOVL fatty acid elongase 6; Elongation of very long chain fatty acids protein 6 [Source:UniProtKB/Swiss-Prot;Acc:Q920L6]	Coding
TC0200000448.rn.1	5.43	7.06	4.84	3.51e-06	0.0005	Emb	embigin	Coding
TC1100001050.rn.1	4.61	3.48	4.93	2.01e-05	0.0012	Epha3	Eph receptor A3; ENCODES a protein that exhibits ephrin receptor activity (ortholog) AND GPI-linked ephrin receptor activity (ortholog) AND INVOLVED IN fever generation AND response to cytokine AND response to lipopolysaccharide AND PARTICIPATES IN altered ephrin - ephrin receptor bidirectional signaling pathway AND ephrin - ephrin receptor bidirectional signaling axis AND ASSOCIATED WITH Fever A…	Coding
TC1600002023.rn.1	7.86	7.55	8.26	0.0003	0.006	F7	coagulation factor VII (serum prothrombin conversion accelerator); ENCODES a protein that exhibits endopeptidase activity AND receptor binding AND serine-type peptidase activity AND INVOLVED IN blood coagulation AND circadian rhythm AND organ regeneration AND PARTICIPATES IN coagulation cascade pathway AND complement system pathway AND ASSOCIATED WITH Budd-Chiari Syndrome AND Choroidal Neovascula…	Coding
TC0500003401.rn.1	6.97	6.67	7.5	0.0008	0.0097	Faah	fatty acid amide hydrolase (Faah), mRNA; fatty acid amide hydrolase, mRNA (cDNA clone MGC:108682 IMAGE:7370226), complete cds.; fatty acid amide hydrolase; fatty acid amide hydrolase (Faah), mRNA.	Coding
TC0400002526.rn.1	6.25	7.04	5.99	3.03e-05	0.0016	Fam3c	family with sequence similarity 3, member C; family with sequence similarity 3, member C (Fam3c), mRNA; INVOLVED IN multicellular organismal development (inferred) AND FOUND IN extracellular vesicular exosome (ortholog) AND Golgi apparatus (ortholog) AND INTERACTS WITH ammonium chloride AND N-nitrosodiethylamine AND thioacetamide; family with sequence similarity 3, member C (Fam3c), mRNA.	Coding
TC1000004296.rn.1	6.78	5.29	7.64	0.0001	0.0036	Fasn	fatty acid synthase; ENCODES a protein that exhibits drug binding AND fatty acid synthase activity AND identical protein binding AND INVOLVED IN acetyl-CoA metabolic process AND fatty acid biosynthetic process AND cellular response to interleukin-4 (ortholog) AND PARTICIPATES IN fatty acid biosynthetic pathway AND insulin signaling pathway AND FOUND IN cytoplasm (ortholog) AND extracellular vesic…	Coding
TC1200001694.rn.1	6.58	5.76	7.67	5.81e-05	0.0023	Fbxo21	F-box protein 21; ENCODES a protein that exhibits DNA binding (inferred) AND INTERACTS WITH 2 3 7 8-tetrachlorodibenzodioxine AND 2 4-dinitrotoluene AND 2 6-dinitrotoluene	Coding
TC0300002774.rn.1	5.14	5.72	4.89	0.0001	0.0036	Fcnb	ficolin B; ENCODES a protein that exhibits carbohydrate derivative binding (ortholog) AND sialic acid binding (ortholog) AND INVOLVED IN complement activation lectin pathway (inferred) AND FOUND IN collagen trimer (inferred) AND extracellular region (inferred) AND INTERACTS WITH 17alpha-ethynylestradiol AND 2 3 7 8-tetrachlorodibenzodioxine AND ammonium chloride	Coding
TC0100005400.rn.1	4.08	4.59	3.71	1.27e-06	0.0003	Fgf21	fibroblast growth factor 21; ENCODES a protein that exhibits fibroblast growth factor receptor binding (inferred) AND growth factor activity (inferred) AND INVOLVED IN positive regulation of cell proliferation (ortholog) AND positive regulation of ERK1 and ERK2 cascade (ortholog) AND positive regulation of glucose import (ortholog) AND PARTICIPATES IN melanoma pathway AND mitogen activated protei…	Coding
TC0400001814.rn.1	3.48	4.49	3.18	0.001	0.0114	Fgf23	fibroblast growth factor 23; fibroblast growth factor 23 (Fgf23), mRNA; ENCODES a protein that exhibits fibroblast growth factor receptor binding (ortholog) AND type 1 fibroblast growth factor receptor binding (ortholog) AND INVOLVED IN negative regulation of hormone secretion AND phosphate-containing compound metabolic process AND vitamin D metabolic process AND PARTICIPATES IN fibroblast growth…	Coding
TC2000000154.rn.1	5.3	4.73	5.57	0.0118	0.0483	Fkbpl	FK506 binding protein-like; INTERACTS WITH 2 4-dinitrotoluene AND 2 6-dinitrotoluene AND cocaine; FK506 binding protein-like (Fkbpl), mRNA.	Coding
TC2000000154.rn.1	5.3	4.73	5.57	0.0118	0.0483	Fkbpl	FK506 binding protein-like; INTERACTS WITH 2 4-dinitrotoluene AND 2 6-dinitrotoluene AND cocaine; FK506 binding protein-like (Fkbpl), mRNA.	Coding
TC1300001774.rn.1	5.48	5.21	6	0.0193	0.0674	Fmo4	flavin containing monooxygenase 4; ENCODES a protein that exhibits flavin adenine dinucleotide binding (inferred) AND N N-dimethylaniline monooxygenase activity (inferred) AND NADP binding (inferred) AND INVOLVED IN drug catabolic process (ortholog) AND PARTICIPATES IN phase I biotransformation pathway via cytochrome P450 AND FOUND IN endoplasmic reticulum membrane (inferred) AND integral compone…	Coding
TC0200001792.rn.1	8.27	7.5	8.98	2.67e-08	3.19e-05	Fmo5	flavin containing monooxygenase 5; ENCODES a protein that exhibits N N-dimethylaniline monooxygenase activity AND INVOLVED IN oxidation-reduction process (inferred) AND PARTICIPATES IN phase I biotransformation pathway via cytochrome P450 AND FOUND IN endoplasmic reticulum membrane (inferred) AND integral component of membrane (inferred) AND INTERACTS WITH ammonium chloride AND beta-naphthoflavon…	Coding
TC1700000859.rn.1	6.31	5.12	6.88	0.0008	0.0095	Fzd8	frizzled family receptor 8 (Fzd8), mRNA; frizzled homolog 8 (Drosophila), mRNA (cDNA clone MGC:112790 IMAGE:7371338), complete cds.	Coding
TC1000004372.rn.1	9.22	7.82	9.91	0.0033	0.0218	G6pc	glucose-6-phosphatase, catalytic subunit; ENCODES a protein that exhibits glucose-6-phosphatase activity AND phosphate ion binding (ortholog) AND phosphotransferase activity alcohol group as acceptor (ortholog) AND INVOLVED IN gluconeogenesis AND glucose 6-phosphate metabolic process AND glucose homeostasis AND PARTICIPATES IN altered galactose metabolic pathway AND gluconeogenesis pathway AND gl…	Coding
TC1400002187.rn.1	4.69	5.29	4.22	3.84e-06	0.0005	Gck	glucokinase; glucokinase (Gck), transcript variant 2, mRNA; ENCODES a protein that exhibits ADP binding AND ATP binding AND glucokinase activity AND INVOLVED IN carbohydrate phosphorylation AND cellular glucose homeostasis AND cellular response to glucose starvation AND PARTICIPATES IN glycogen biosynthetic pathway AND glycogen metabolic pathway AND glycolysis pathway AND ASSOCIATED WITH decrease…	Coding
TC1600000292.rn.1	4.9	5.59	4.42	0.001	0.0112	Gdf15	growth differentiation factor 15; ENCODES a protein that exhibits cytokine activity (inferred) AND growth factor activity (inferred) AND FOUND IN extracellular vesicular exosome (ortholog) AND INTERACTS WITH 2 3 7 8-tetrachlorodibenzodioxine AND 2 4-dinitrotoluene AND 2-nitrofluorene	Coding
TC1200001235.rn.1	3.95	3.17	4.95	1.97e-05	0.0012	Gjc3	gap junction protein, gamma 3; ENCODES a protein that exhibits protein homodimerization activity (ortholog) AND INVOLVED IN myelination (ortholog) AND sensory perception of sound (ortholog) AND ASSOCIATED WITH Hearing Loss Sensorineural (ortholog) AND FOUND IN myelin sheath (ortholog) AND INTERACTS WITH ammonium chloride AND lead diacetate AND thioacetamide	Coding
TC0700001945.rn.1	2.77	3.26	2.52	8.54e-05	0.0028	Gm10406; Gm3264	predicted gene 10406 (Gm10406), mRNA.; predicted gene 3264 (Gm3264), mRNA.	Coding
TC0200004478.rn.1	4.24	4.01	4.48	0.0008	0.0097	Gpsm2	G-protein signaling modulator 2; G-protein signaling modulator 2 (Gpsm2), mRNA; ENCODES a protein that exhibits identical protein binding (ortholog) AND INVOLVED IN establishment of mitotic spindle orientation (ortholog) AND lung epithelial cell differentiation (ortholog) AND ASSOCIATED WITH Chudley-Mccullough syndrome (ortholog) AND FOUND IN apical part of cell (ortholog) AND cell (ortholog) AND…	Coding
TC0700004030.rn.1	8.41	7.89	8.65	2.06e-05	0.0013	Gpt	glutamic-pyruvate transaminase (alanine aminotransferase); ENCODES a protein that exhibits L-alanine:2-oxoglutarate aminotransferase activity (ortholog) AND INVOLVED IN biosynthetic process (inferred) AND L-alanine catabolic process (inferred) AND PARTICIPATES IN alanine aspartate and glutamate metabolic pathway AND FOUND IN extracellular vesicular exosome (ortholog) AND INTERACTS WITH 1 1 2-tric…	Coding
TC1900001144.rn.1	7.4	6.88	8.2	1.69e-05	0.0011	Gpt2	glutamic pyruvate transaminase (alanine aminotransferase) 2; glutamic pyruvate transaminase (alanine aminotransferase) 2 (Gpt2), mRNA; ENCODES a protein that exhibits L-alanine:2-oxoglutarate aminotransferase activity (ortholog) AND INVOLVED IN 2-oxoglutarate metabolic process (ortholog) AND L-alanine metabolic process (ortholog) AND PARTICIPATES IN alanine aspartate and glutamate metabolic pathw…	Coding
TC0700000514.rn.1	8.98	7.93	10.18	2.18e-05	0.0013	Hal	histidine ammonia lyase; ENCODES a protein that exhibits histidine ammonia-lyase activity AND INVOLVED IN histidine catabolic process (ortholog) AND PARTICIPATES IN histidine metabolic pathway AND ASSOCIATED WITH Histidinemia (ortholog) AND FOUND IN cytosol (inferred) AND INTERACTS WITH (+)-alpha-tocopherol AND 17alpha-ethynylestradiol AND 2 2' 4 4' 5 5'-hexachlorobiphenyl	Coding
TC1900000887.rn.1	5.32	4.99	5.6	0.0139	0.0541	Haus2	Protein Haus2; HAUS augmin-like complex, subunit 2; INVOLVED IN centrosome organization (ortholog) AND spindle assembly (ortholog) AND FOUND IN Golgi apparatus (ortholog) AND HAUS complex (ortholog) AND centrosome (ortholog) AND INTERACTS WITH 17beta-estradiol (ortholog) AND benzo[a]pyrene (ortholog) AND copper(2+) sulfate (ortholog); PREDICTED: HAUS augmin-like complex, subunit 2, transcript var…	Coding
TC1000000456.rn.1	3.28	3.52	3.17	0.0423	0.1118	Havcr1	hepatitis A virus cellular receptor 1; INVOLVED IN phagocytosis engulfment AND response to antibiotic AND response to drug AND ASSOCIATED WITH Acute Kidney Injury AND Cardio-Renal Syndrome AND Colitis AND FOUND IN apical plasma membrane AND cell surface AND cytoplasm AND INTERACTS WITH 1-naphthyl isothiocyanate AND 11-deoxycorticosterone AND 4 4'-diaminodiphenylmethane	Coding
TC1000002459.rn.1	4	3.84	4.08	0.0229	0.075	Hbq1	hemoglobin, theta 1, mRNA (cDNA clone MGC:170976 IMAGE:8862371), complete cds., hemoglobin, theta 1, mRNA (cDNA clone MGC:170978 IMAGE:8862373), complete cds.	Coding
TC1000002457.rn.1	3.78	3.58	3.99	0.029	0.0876	Hbq1	ENCODES a protein that exhibits heme binding (inferred) AND iron ion binding (inferred) AND oxygen binding (inferred) AND INVOLVED IN oxygen transport (inferred) AND FOUND IN hemoglobin complex (inferred)	Coding
TC1000002460.rn.1	3.12	3.03	3.28	0.0219	0.0731	Hbq1b	Protein Hbq1; ENCODES a protein that exhibits heme binding (inferred) AND iron ion binding (inferred) AND oxygen binding (inferred) AND INVOLVED IN oxygen transport (inferred) AND FOUND IN hemoglobin complex (inferred) AND INTERACTS WITH 17beta-estradiol (ortholog) AND 4-(N-nitrosomethylamino)-1-(3-pyridyl)butan-1-one (ortholog) AND 5-fluorouracil (ortholog)	Coding
TC0X00000554.rn.1	2.73	3.85	2.64	2.57e-07	0.0001	Heph	hephaestin; ENCODES a protein that exhibits copper ion binding (ortholog) AND ferrous iron binding (ortholog) AND ferroxidase activity (ortholog) AND INVOLVED IN erythrocyte differentiation (ortholog) AND iron ion transport (ortholog) AND FOUND IN perinuclear region of cytoplasm AND plasma membrane AND basolateral plasma membrane (ortholog) AND INTERACTS WITH 17alpha-ethynylestradiol AND 2 3 7 8-…	Coding
TC1000001713.rn.1	7.4	6.5	7.58	6.65e-05	0.0024	Hexim1	hexamethylene bis-acetamide inducible 1; ENCODES a protein that exhibits cyclin-dependent protein serine/threonine kinase inhibitor activity (ortholog) AND snRNA binding (ortholog) AND INVOLVED IN heart development (ortholog) AND negative regulation of cyclin-dependent protein serine/threonine kinase activity (ortholog) AND negative regulation of transcription from RNA polymerase II promoter (ort…	Coding
TC0100003551.rn.1	6.32	5.57	6.33	0.0017	0.0152	Hhex	hematopoietically expressed homeobox; ENCODES a protein that exhibits sequence-specific DNA binding AND chromatin binding (ortholog) AND DNA binding bending (ortholog) AND INVOLVED IN cell differentiation AND negative regulation of angiogenesis AND negative regulation of transcription from RNA polymerase II promoter AND PARTICIPATES IN maturity onset diabetes of the young pathway AND FOUND IN nuc…	Coding
TC1900000415.rn.1	5.21	4.96	5.48	0.0138	0.0539	Hhip	Hedgehog-interacting protein; ENCODES a protein that exhibits hedgehog family protein binding (ortholog) AND zinc ion binding (ortholog) AND INVOLVED IN dorsal/ventral pattern formation (ortholog) AND epithelial tube branching involved in lung morphogenesis (ortholog) AND negative regulation of signal transduction (ortholog) AND PARTICIPATES IN Hedgehog signaling pathway AND basal cell carcinoma …	Coding
TC0800003590.rn.1	5.68	5.32	5.8	0.0525	0.1282	Higd1a	HIG1 hypoxia inducible domain family, member 1A; INVOLVED IN cellular response to glucose starvation (ortholog) AND cellular response to hypoxia (ortholog) AND negative regulation of apoptotic process (ortholog) AND FOUND IN membrane (ortholog) AND mitochondrial inner membrane (ortholog) AND mitochondrion (ortholog) AND INTERACTS WITH 2 4-dinitrotoluene AND 3 3' 4 4' 5-pentachlorobiphenyl AND 3 3…	Coding
TC1700002393.rn.1	6.62	6.4	6.72	0.0225	0.0741	Higd2a	HIG1 hypoxia inducible domain family, member 2A; HIG1 hypoxia inducible domain family, member 2AFas associated factor family member 2; INVOLVED IN mitochondrial respiratory chain supercomplex assembly (ortholog) AND negative regulation of apoptotic process (ortholog) AND FOUND IN mitochondrion (ortholog) AND INTERACTS WITH bis(2-ethylhexyl) phthalate AND bisphenol A AND clofibric acid	Coding
TC1700000666.rn.1	7.99	7.67	8.15	0.0255	0.0803	Hist1h4b	histone cluster 1, H4b; histone cluster 1, H4b (Hist1h4b), mRNA; ENCODES a protein that exhibits poly(A) RNA binding (ortholog) AND INVOLVED IN DNA replication-dependent nucleosome assembly (ortholog) AND DNA replication-independent nucleosome assembly (ortholog) AND negative regulation of megakaryocyte differentiation (ortholog) AND PARTICIPATES IN systemic lupus erythematosus pathway AND FOUND …	Coding
TC0400003158.rn.1	4.42	5.12	4.25	2.79e-06	0.0004	Hk2	hexokinase 2; ENCODES a protein that exhibits ATP binding AND glucose binding AND hexokinase activity AND INVOLVED IN carbohydrate phosphorylation AND lactation AND response to ischemia AND PARTICIPATES IN hypoxia inducible factor pathway AND altered galactose metabolic pathway AND amino sugar metabolic pathway AND ASSOCIATED WITH Obesity AND Diabetes Mellitus Type 2 (ortholog) AND FOUND IN mitoc…	Coding
TC1700000175.rn.1	4.81	5.3	4.54	8.8e-05	0.0028	Hk3	hexokinase 3 (white cell); ENCODES a protein that exhibits enzyme binding AND hexokinase activity AND hormone binding AND INVOLVED IN carbohydrate phosphorylation AND PARTICIPATES IN amino sugar metabolic pathway AND butirosin and neomycin biosynthetic pathway AND fructose and mannose metabolic pathway AND FOUND IN protein complex AND mitochondrion (ortholog) AND INTERACTS WITH 4-amino-2 6-dinitr…	Coding
TC1600000476.rn.1	6.7	6.36	6.86	0.0035	0.0228	Hmgb1	high mobility group box 1	Coding
TC0200002686.rn.1	7.91	6.53	9.26	1.4e-05	0.001	Hmgcr	3-hydroxy-3-methylglutaryl-CoA reductase; ENCODES a protein that exhibits hydroxymethylglutaryl-CoA reductase activity AND protein homodimerization activity AND protein phosphatase 2A binding AND INVOLVED IN aging AND cholesterol biosynthetic process AND isoprenoid biosynthetic process AND PARTICIPATES IN metabolic syndrome pathway AND cholesterol biosynthetic pathway AND statin pharmacodynamics …	Coding
TC0200000469.rn.1	10.47	7.23	10.86	2.07e-08	2.79e-05	Hmgcs1	3-hydroxy-3-methylglutaryl-CoA synthase 1 (soluble); ENCODES a protein that exhibits drug binding AND hydroxymethylglutaryl-CoA synthase activity AND isomerase activity AND INVOLVED IN brain development AND cellular response to cholesterol AND cellular response to follicle-stimulating hormone stimulus AND PARTICIPATES IN cholesterol biosynthetic pathway AND forkhead class A signaling pathway AND …	Coding
TC1900000145.rn.1	6.2	7.3	6.02	2.47e-06	0.0004	Hmox1	heme oxygenase 1; heme oxygenase (decycling) 1; ENCODES a protein that exhibits enzyme binding AND heme binding AND heme oxygenase (decyclizing) activity AND INVOLVED IN angiogenesis AND cell death AND cellular response to nutrient AND PARTICIPATES IN heme catabolic pathway AND hypertension pathway AND hypoxia inducible factor pathway AND ASSOCIATED WITH decreased systemic arterial blood pressure…	Coding
TC1000004391.rn.1	7.5	7.28	7.61	0.0068	0.0339	Hmox2	heme oxygenase 2; heme oxygenase (decycling) 2; ENCODES a protein that exhibits heme oxygenase (decyclizing) activity AND INVOLVED IN response to oxidative stress AND response to hypoxia (ortholog) AND PARTICIPATES IN porphyrin and chlorophyll metabolic pathway AND FOUND IN membrane (ortholog) AND plasma membrane (ortholog) AND INTERACTS WITH ammonium chloride AND bacitracin AND cadmium dichlorid…	Coding
TC1200000789.rn.1	5.98	5.63	6.37	0.0005	0.0072	Hnf1a	HNF1 homeobox A; ENCODES a protein that exhibits DNA binding AND double-stranded DNA binding AND RNA polymerase II core promoter proximal region sequence-specific DNA binding transcription factor activity involved in positive regulation of transcription AND INVOLVED IN negative regulation of transcription from RNA polymerase II promoter AND positive regulation of transcription from RNA polymerase…	Coding
TC0200003314.rn.1	5.11	4.78	5.36	0.0789	0.1667	Hnf4g	hepatocyte nuclear factor 4, gamma; ENCODES a protein that exhibits ligand-activated sequence-specific DNA binding RNA polymerase II transcription factor activity (inferred) AND sequence-specific DNA binding (inferred) AND steroid hormone receptor activity (inferred) AND INVOLVED IN positive regulation of transcription DNA-templated (ortholog) AND PARTICIPATES IN maturity onset diabetes of the yo…	Coding
TC0100003629.rn.1	8.82	8.12	9.29	8.84e-06	0.0008	Hoga1	4-hydroxy-2-oxoglutarate aldolase 1; ENCODES a protein that exhibits 4-hydroxy-2-oxoglutarate aldolase activity (ortholog) AND protein homodimerization activity (ortholog) AND INVOLVED IN 4-hydroxyproline catabolic process (ortholog) AND glyoxylate catabolic process (ortholog) AND glyoxylate metabolic process (ortholog) AND ASSOCIATED WITH HYPEROXALURIA PRIMARY TYPE III (ortholog) AND FOUND IN ex…	Coding
TC0100005908.rn.1	5.34	4.96	5.72	1.13e-05	0.0009	Homer2	homer scaffolding protein 2; homer homolog 2 (Drosophila) (Homer2), mRNA; homer homolog 2 (Drosophila); ENCODES a protein that exhibits G-protein coupled glutamate receptor binding AND glutamate receptor binding AND protein domain specific binding AND INVOLVED IN behavioral response to cocaine (ortholog) AND calcium-mediated signaling using intracellular calcium source (ortholog) AND chemical hom…	Coding
TC0500003427.rn.1	2.61	2.35	2.66	0.0484	0.1217	Hpdl	4-hydroxyphenylpyruvate dioxygenase-like; ENCODES a protein that exhibits 4-hydroxyphenylpyruvate dioxygenase activity (inferred) AND metal ion binding (inferred) AND INVOLVED IN aromatic amino acid family metabolic process (inferred) AND oxidation-reduction process (inferred) AND INTERACTS WITH all-trans-retinoic acid AND ketamine AND sodium dichromate	Coding
TC0100003721.rn.1	4.36	3.89	4.47	0.0085	0.0388	Hps6	Hermansky-Pudlak syndrome 6; ENCODES a protein that exhibits GTP-dependent protein binding (ortholog) AND Rab GTPase binding (ortholog) AND INVOLVED IN blood coagulation (ortholog) AND melanocyte differentiation (ortholog) AND organelle organization (ortholog) AND ASSOCIATED WITH Hermanski-Pudlak Syndrome (ortholog) AND FOUND IN BLOC-2 complex (ortholog) AND membrane (ortholog) AND INTERACTS WITH…	Coding
TC1200001690.rn.1	4.31	4.78	4.13	0.0451	0.1165	Hrk	harakiri, BCL2 interacting protein; INVOLVED IN apoptotic process AND cellular response to potassium ion starvation AND positive regulation of neuron apoptotic process AND PARTICIPATES IN intrinsic apoptotic pathway AND FOUND IN mitochondrion (ortholog) AND INTERACTS WITH (+)-pilocarpine AND 2 3 7 8-tetrachlorodibenzodioxine AND 2 4-dinitrotoluene	Coding
TC1300001874.rn.1	6.84	4.14	7.65	1.96e-10	2.12e-06	Hsd17b7	hydroxysteroid (17-beta) dehydrogenase 7; ENCODES a protein that exhibits prolactin receptor binding AND 3-keto sterol reductase activity (ortholog) AND INVOLVED IN cholesterol biosynthetic process (ortholog) AND oxidation-reduction process (ortholog) AND PARTICIPATES IN steroid biosynthetic pathway AND steroid hormone biosynthetic pathway AND FOUND IN endoplasmic reticulum (ortholog) AND INTERAC…	Coding
TC1200001602.rn.1	4.16	4.67	3.99	0.0025	0.0186	Hvcn1	hydrogen voltage-gated channel 1; ENCODES a protein that exhibits voltage-gated proton channel activity (ortholog) AND INVOLVED IN cellular response to pH (ortholog) AND cellular response to zinc ion (ortholog) AND ion transmembrane transport (ortholog) AND FOUND IN integral component of membrane (ortholog) AND integral component of plasma membrane (ortholog) AND INTERACTS WITH 2 3 7 8-tetrachlor…	Coding
TC1600000840.rn.1	6.62	5.37	7.52	2.01e-05	0.0012	Ido2	indoleamine 2,3-dioxygenase 2; ENCODES a protein that exhibits indoleamine 2 3-dioxygenase activity (ortholog) AND tryptophan 2 3-dioxygenase activity (ortholog) AND INVOLVED IN oxidation-reduction process (ortholog) AND tryptophan catabolic process to kynurenine (ortholog) AND PARTICIPATES IN Trypanosoma brucei infection pathway AND tryptophan metabolic pathway AND FOUND IN cytoplasm (ortholog) …	Coding
TC0100007596.rn.1	2.91	3.21	2.77	0.0592	0.1385	Ifit1lb	Protein Ifit1lb; interferon-induced protein with tetratricopeptide repeats 1-like B; PARTICIPATES IN hepatitis C virus infection pathway AND INTERACTS WITH (-)-demecolcine (ortholog) AND (-)-epigallocatechin 3-gallate (ortholog) AND 17beta-estradiol (ortholog)	Coding
TC0800001512.rn.1	6.52	6.26	7.05	0.0012	0.0124	Ifrd2	interferon-related developmental regulator 2; FOUND IN nucleus (ortholog) AND INTERACTS WITH 2 3 7 8-tetrachlorodibenzodioxine AND 2 4-dinitrotoluene AND 4-amino-2 6-dinitrotoluene	Coding
TC0900000874.rn.1	6.45	5.97	7.38	6.94e-05	0.0025	Igfbp2	insulin-like growth factor binding protein 2; ENCODES a protein that exhibits insulin-like growth factor I binding AND insulin-like growth factor II binding AND insulin-like growth factor binding (ortholog) AND INVOLVED IN aging AND cellular response to hormone stimulus AND female pregnancy AND PARTICIPATES IN insulin-like growth factor signaling pathway AND ASSOCIATED WITH Hyperoxia AND Hyperten…	Coding
TC1000001598.rn.1	9.34	8.99	9.64	4.34e-05	0.0019	Igfbp4	insulin-like growth factor binding protein 4; ENCODES a protein that exhibits insulin-like growth factor binding (ortholog) AND INVOLVED IN inflammatory response AND positive regulation of insulin-like growth factor receptor signaling pathway (ortholog) AND positive regulation of MAPK cascade (ortholog) AND PARTICIPATES IN insulin-like growth factor signaling pathway AND FOUND IN extracellular sp…	Coding
TC0600003320.rn.1	6.71	8.16	6.55	0.0023	0.0177	Ighg	Immunoglobulin heavy chain (gamma polypeptide), mRNA (cDNA clone MGC:109111 IMAGE:7379698), complete cds.; Immunoglobulin heavy chain (gamma polypeptide), mRNA (cDNA clone MGC:108947 IMAGE:7384581), complete cds.	Coding
TC0600003269.rn.1	5.71	6.86	5.47	0.0001	0.003	Ighg; Igh-6; LOC678701	Immunoglobulin heavy chain (gamma polypeptide); immunoglobulin heavy chain 6; hypothetical protein LOC678701	Coding
TC0600003356.rn.1	2.31	3.1	2.07	0.0025	0.0186	Ighv12-3; spovu	immunoglobulin heavy variable V12-3 [Source:MGI Symbol;Acc:MGI:3646760]; Unannotated AceView Transcript	Coding
TC0400004144.rn.1	2.53	2.68	2.19	0.0402	0.1081	Igkc	immunoglobulin kappa constant [Source:MGI Symbol;Acc:MGI:96495]	Coding
TC0400004145.rn.1	10.05	11.17	9.78	0.0003	0.0053	Igkc; LOC500183	immunoglobulin kappa constant [Source:MGI Symbol;Acc:MGI:96495]; similar to NGF-binding Ig light chain	Coding
TC0300000405.rn.1	2.99	3.09	2.63	0.0125	0.0503	Igkv5-48	immunoglobulin kappa variable 5-48 [Source:MGI Symbol;Acc:MGI:3642817]	Coding
TC0100006542.rn.1	4.39	4.9	4.15	0.0208	0.0707	Igsf6	immunoglobulin superfamily, member 6; FOUND IN integral component of membrane (inferred) AND INTERACTS WITH 17alpha-ethynylestradiol AND 17beta-estradiol AND ammonium chloride	Coding
TC0900002256.rn.1	4.05	3.75	4.3	0.0002	0.004	Ihh	Indian hedgehog; ENCODES a protein that exhibits calcium ion binding (ortholog) AND patched binding (ortholog) AND INVOLVED IN maternal process involved in female pregnancy AND negative regulation of apoptotic process AND negative regulation of signal transduction AND PARTICIPATES IN Hedgehog signaling pathway AND ASSOCIATED WITH Acrocapitofemoral Dysplasia (ortholog) AND Brachydactyly type A1 (o…	Coding
TC1800000637.rn.1	5.09	4.6	4.66	0.0288	0.087	Il17rb	interleukin 17B; ENCODES a protein that exhibits cytokine activity (ortholog) AND INVOLVED IN positive regulation of cytokine production involved in inflammatory response (ortholog) AND PARTICIPATES IN cytokine mediated signaling pathway AND FOUND IN extracellular region (inferred) AND INTERACTS WITH 2 4 6-trinitrotoluene AND 2 4-dinitrotoluene AND 2 6-dinitrotoluene	Coding
TC0100002575.rn.1	7.26	7.08	7.7	0.0034	0.0222	Il4r	interleukin 4 receptor; ENCODES a protein that exhibits interleukin-4 receptor activity (inferred) AND protein heterodimerization activity (inferred) AND INVOLVED IN ovulation AND regulation of cell proliferation AND response to estrogen AND PARTICIPATES IN interleukin-4 signaling pathway AND cytokine mediated signaling pathway AND Jak-Stat signaling pathway AND ASSOCIATED WITH Multiple Sclerosis…	Coding
TC0700002229.rn.1	6.46	5.88	6.57	5.52e-06	0.0006	Ilvbl	ilvB (bacterial acetolactate synthase)-like; ENCODES a protein that exhibits catalytic activity (inferred) AND magnesium ion binding (inferred) AND thiamine pyrophosphate binding (inferred) AND INVOLVED IN metabolic process (inferred) AND FOUND IN membrane (ortholog) AND INTERACTS WITH C60 fullerene AND dibutyl phthalate AND 17beta-estradiol (ortholog); ilvB (bacterial acetolactate synthase)-like…	Coding
TC0100002433.rn.1	5.91	6.4	5.42	0.0776	0.1648	Insc	inscuteable homolog (Drosophila); INVOLVED IN establishment of mitotic spindle orientation (ortholog) AND lung epithelial cell differentiation (ortholog) AND FOUND IN apical part of cell (ortholog) AND cell (ortholog) AND INTERACTS WITH (2 4 5-trichlorophenoxy)acetic acid (ortholog) AND 2 3 7 8-tetrachlorodibenzodioxine (ortholog) AND aldrin (ortholog)	Coding
TC0400000004.rn.1	8.6	8.34	9	0.1278	0.2271	Insig1	insulin induced gene 1; INVOLVED IN cellular response to insulin stimulus AND response to estradiol AND response to fatty acid AND PARTICIPATES IN sterol regulatory element-binding protein signaling pathway AND ASSOCIATED WITH Fatty Liver AND Diabetes Mellitus Experimental (ortholog) AND Hypertriglyceridemia (ortholog) AND FOUND IN endoplasmic reticulum (ortholog) AND SREBP-SCAP-Insig complex (or…	Coding
TC1300001277.rn.1	9.18	9.65	8.4	0.0021	0.0168	Insig2	insulin induced gene 2; ENCODES a protein that exhibits transcription factor binding AND INVOLVED IN response to fatty acid AND response to insulin AND response to lipid AND PARTICIPATES IN sterol regulatory element-binding protein signaling pathway AND ASSOCIATED WITH Fatty Liver (ortholog) AND Hypertriglyceridemia (ortholog) AND FOUND IN endoplasmic reticulum AND SREBP-SCAP-Insig complex (ortho…	Coding
TC0800001487.rn.1	2.59	2.31	2.65	0.0935	0.1851	Iqcf6	IQ motif containing F6; IQ motif containing F6 (Iqcf6), mRNA.	Coding
TC0100000981.rn.1	4.96	4.61	5.19	0.0189	0.0663	Irf2bp1	interferon regulatory factor 2 binding protein 1; ENCODES a protein that exhibits metal ion binding (inferred) AND FOUND IN nucleus (ortholog) AND INTERACTS WITH 2 3 7 8-tetrachlorodibenzodioxine AND 2 4-dinitrotoluene AND benzo[a]pyrene (ortholog)	Coding
TC1300001078.rn.1	6.23	5.86	6.59	0.0027	0.0197	Irf6	interferon regulatory factor 6; ENCODES a protein that exhibits DNA binding (ortholog) AND sequence-specific DNA binding transcription factor activity (ortholog) AND INVOLVED IN cell cycle arrest (ortholog) AND cell development (ortholog) AND keratinocyte differentiation (ortholog) AND ASSOCIATED WITH Cleft Lip (ortholog) AND Cleft Palate (ortholog) AND Limb Deformities Congenital (ortholog) AND …	Coding
TC1900000750.rn.1	5.75	6.22	5.42	1.08e-05	0.0009	Irf8	interferon regulatory factor 8; ENCODES a protein that exhibits DNA binding (ortholog) AND INVOLVED IN cellular response to lipopolysaccharide (ortholog) AND defense response to bacterium (ortholog) AND defense response to protozoan (ortholog) AND PARTICIPATES IN granulocyte-macrophage colony-stimulating factor signaling pathway AND FOUND IN nucleus (ortholog) AND INTERACTS WITH dibutyl phthalate…	Coding
TC0900002338.rn.1	6.72	6.49	7.36	0.0115	0.0476	Irs1	insulin receptor substrate 1; ENCODES a protein that exhibits insulin receptor binding AND insulin-like growth factor receptor binding AND phosphatidylinositol 3-kinase binding AND INVOLVED IN insulin receptor signaling pathway AND negative regulation of insulin receptor signaling pathway AND negative regulation of insulin secretion AND PARTICIPATES IN insulin signaling pathway AND insulin-like g…	Coding
TC0700004001.rn.1	6.42	6.03	6.65	0.0246	0.0786	Itga5	integrin, alpha 5 (fibronectin receptor, alpha polypeptide); integrin, alpha 5 (fibronectin receptor, alpha polypeptide) (Itga5), mRNA; ENCODES a protein that exhibits cell adhesion molecule binding AND epidermal growth factor receptor binding AND integrin binding AND INVOLVED IN cell adhesion AND integrin-mediated signaling pathway AND positive regulation of cell migration AND PARTICIPATES IN in…	Coding
TC0100002677.rn.1	3.92	5.24	3.63	2.74e-06	0.0004	Itgax	integrin, alpha X; INVOLVED IN defense response to virus (ortholog) AND PARTICIPATES IN integrin mediated signaling pathway AND Mycobacterium tuberculosis infection pathway AND FOUND IN cell surface (ortholog) AND external side of plasma membrane (ortholog) AND membrane (ortholog) AND INTERACTS WITH estrone AND ozone AND (-)-demecolcine (ortholog)	Coding
TC0700003507.rn.1	7.06	6.75	7.28	0.0009	0.0106	Josd1	Josephin domain containing 1; ENCODES a protein that exhibits omega peptidase activity (inferred) AND INVOLVED IN proteolysis (inferred) AND FOUND IN membrane (ortholog) AND INTERACTS WITH 2 4-dinitrotoluene AND diuron AND 2 3 7 8-tetrachlorodibenzodioxine (ortholog); Josephin domain containing 1 (Josd1), mRNA.	Coding
TC0500003159.rn.1	6.17	7.63	6.07	0.0045	0.0264	Jun	jun proto-oncogene; ENCODES a protein that exhibits double-stranded DNA binding AND HMG box domain binding AND protein heterodimerization activity AND INVOLVED IN aging AND angiogenesis AND cellular response to potassium ion starvation AND PARTICIPATES IN Rho/Rac/Cdc42 mediated signaling pathway AND endothelin signaling pathway AND fibroblast growth factor signaling pathway AND ASSOCIATED WITH De…	Coding
TC0200001953.rn.1	2.43	2.64	2.36	0.0039	0.0243	Kcna3	potassium channel, voltage gated shaker related subfamily A, member 3; potassium voltage-gated channel, shaker-related subfamily, member 3 (Kcna3), mRNA; potassium voltage-gated channel, shaker-related subfamily, member 3; ENCODES a protein that exhibits delayed rectifier potassium channel activity AND outward rectifier potassium channel activity AND INVOLVED IN potassium ion transmembrane transp…	Coding
TC0700001454.rn.1	3.59	3.77	3.39	0.0638	0.1453	Kdelr3	KDEL (Lys-Asp-Glu-Leu) endoplasmic reticulum protein retention receptor 3; ENCODES a protein that exhibits ER retention sequence binding (inferred) AND INVOLVED IN protein retention in ER lumen (inferred) AND protein transport (inferred) AND FOUND IN endoplasmic reticulum (inferred) AND integral component of membrane (inferred) AND INTERACTS WITH cadmium dichloride AND dibutyl phthalate AND dopam…	Coding
TC0400001399.rn.1	6.17	5.81	6.65	8.27e-05	0.0027	Klf15	Kruppel-like factor 15; ENCODES a protein that exhibits DNA binding (ortholog) AND sequence-specific DNA binding transcription factor activity (ortholog) AND INVOLVED IN glial cell differentiation (ortholog) AND glucose transport (ortholog) AND positive regulation of transcription from RNA polymerase II promoter (ortholog) AND FOUND IN nucleolus (ortholog) AND nucleus (ortholog) AND INTERACTS WIT…	Coding
TC0700000195.rn.1	5.42	5.15	5.82	0.003	0.0208	Klf16	Kruppel-like factor 16; ENCODES a protein that exhibits DNA binding (ortholog) AND sequence-specific DNA binding transcription factor activity (ortholog) AND INVOLVED IN dopamine receptor signaling pathway (ortholog) AND regulation of transcription from RNA polymerase II promoter (ortholog) AND INTERACTS WITH (-)-epigallocatechin 3-gallate (ortholog) AND (S)-nicotine (ortholog) AND 17beta-estradi…	Coding
TC1600000385.rn.1	5.05	4.63	5.13	0.0004	0.0065	Klhl2	kelch-like family member 2; ENCODES a protein that exhibits actin binding (ortholog) AND INVOLVED IN protein ubiquitination (ortholog) AND FOUND IN actin cytoskeleton (ortholog) AND Cul3-RING ubiquitin ligase complex (ortholog) AND cytoplasm (ortholog) AND INTERACTS WITH 2 3 7 8-tetrachlorodibenzodioxine AND 2 4-dinitrotoluene AND 4-amino-2 6-dinitrotoluene; Uncharacterized protein [Source:UniPro…	Coding
TC1100000953.rn.1	3.76	4.22	3.48	0.0004	0.007	Klhl6	kelch-like family member 6; INVOLVED IN B cell receptor signaling pathway (ortholog) AND germinal center formation (ortholog) AND INTERACTS WITH 4-hydroxynon-2-enal (ortholog) AND benzo[a]pyrene (ortholog) AND fonofos (ortholog)	Coding
TC0400004166.rn.1	1.63	1.67	1.51	0.0851	0.1745	Klra2	killer cell lectin-like receptor, subfamily A, member 2	Coding
TC0400003875.rn.1	4.49	6.83	4.31	1.19e-06	0.0003	Klra7	ENCODES a protein that exhibits carbohydrate binding (inferred); killer cell lectin-like receptor, subfamily A, member 7	Coding
TC0400001869.rn.1	3.95	4.31	3.59	0.0064	0.0325	Klrb1c	killer cell lectin-like receptor subfamily B member 1C; ENCODES a protein that exhibits carbohydrate binding (inferred) AND PARTICIPATES IN Plasmodium infection pathway AND FOUND IN integral to membrane (inferred)	Coding
TC0400004168.rn.1	2.85	3.55	2.65	6.72e-05	0.0025	Klrc3; Klrc1	killer cell lectin-like receptor subfamily C, member 3; killer cell lectin-like receptor subfamily C, member 1 (Klrc1), mRNA	Coding
TC0400003684.rn.1	5	4.32	5.12	0.012	0.0491	Klrg1	killer cell lectin-like receptor subfamily G, member 1; ENCODES a protein that exhibits carbohydrate binding AND INVOLVED IN innate immune response (inferred) AND FOUND IN integral to membrane (inferred) AND plasma membrane (inferred) AND INTERACTS WITH 2 2' 4 4' 5 5'-hexachlorobiphenyl AND 2 3 7 8-tetrachlorodibenzodioxine AND 2 4 6-trinitrotoluene	Coding
TC0400003868.rn.1	2.3	2.51	2.08	0.0254	0.0803	Klri1	killer cell lectin-like receptor family I member 1; killer cell lectin-like receptor family I member 1 (Klri1), mRNA; INTERACTS WITH 2 3 7 8-tetrachlorodibenzodioxine (ortholog)	Coding
TC1300000839.rn.1	8.63	8.01	9.07	6.2e-06	0.0006	Kmo	kynurenine 3-monooxygenase (kynurenine 3-hydroxylase); ENCODES a protein that exhibits kynurenine 3-monooxygenase activity AND flavin adenine dinucleotide binding (ortholog) AND NAD(P)H oxidase activity (ortholog) AND INVOLVED IN NAD metabolic process AND tryptophan catabolic process to kynurenine AND kynurenine metabolic process (ortholog) AND PARTICIPATES IN tryptophan metabolic pathway AND FOU…	Coding
TC0600000152.rn.1	8.03	7.7	8.19	0.0187	0.0658	Kpna2	karyopherin alpha 2	Coding
TC1000003974.rn.1	7.9	7.66	7.93	0.0449	0.1162	Kpna2	karyopherin alpha 2; ENCODES a protein that exhibits histone deacetylase binding (ortholog) AND nuclear localization sequence binding (ortholog) AND poly(A) RNA binding (ortholog) AND INVOLVED IN regulation of transcription by glucose AND NLS-bearing protein import into nucleus (ortholog) AND protein import into nucleus (ortholog) AND PARTICIPATES IN influenza A virus infection pathway AND FOUND …	Coding
TC1000003745.rn.1	3.26	2.77	4.09	0.0002	0.0041	Krt23	keratin 23, type I; keratin 23 (histone deacetylase inducible); ENCODES a protein that exhibits structural molecule activity (inferred) AND FOUND IN intermediate filament (inferred) AND INTERACTS WITH 2 3 7 8-tetrachlorodibenzodioxine AND benzo[a]pyrene AND beta-naphthoflavone	Coding
TC1100000211.rn.1	1.63	1.8	1.58	0.01	0.0435	Krtap20l6	keratin associated protein 20-like 6	Coding
TC0600002635.rn.1	6.01	4.86	6.09	1.07e-05	0.0009	L3hypdh	L-3-hydroxyproline dehydratase (trans-); ENCODES a protein that exhibits hydro-lyase activity (ortholog) AND INVOLVED IN metabolic process (ortholog) AND INTERACTS WITH 2 2' 4 4' 5 5'-hexachlorobiphenyl AND 2 3 7 8-tetrachlorodibenzodioxine AND 3 3' 4 4' 5-pentachlorobiphenyl	Coding
TC0100000881.rn.1	2.72	2.93	2.65	0.0218	0.0729	Lair1	leukocyte-associated immunoglobulin-like receptor 1; FOUND IN extracellular vesicular exosome (ortholog) AND INTERACTS WITH (-)-demecolcine (ortholog) AND 17beta-estradiol (ortholog) AND 2 3 7 8-tetrachlorodibenzodioxine (ortholog)	Coding
TC0200001050.rn.1	7.25	6.91	7.46	0.0005	0.0076	Larp1b	La ribonucleoprotein domain family, member 1B; ENCODES a protein that exhibits poly(A) RNA binding (ortholog) AND FOUND IN nucleus (ortholog) AND INTERACTS WITH 2 3 7 8-tetrachlorodibenzodioxine AND cyclosporin A AND fipronil	Coding
TC0100007805.rn.1	6.32	6.13	6.43	0.0098	0.0426	Ldb1	LIM domain binding 1; ENCODES a protein that exhibits chromatin binding (ortholog) AND DNA binding (ortholog) AND enhancer sequence-specific DNA binding (ortholog) AND INVOLVED IN anterior/posterior axis specification (ortholog) AND cellular component assembly (ortholog) AND cerebellar Purkinje cell differentiation (ortholog) AND FOUND IN nucleus AND nuclear chromatin (ortholog) AND protein compl…	Coding
TC0800000239.rn.1	7.75	6.73	8.44	9.42e-06	0.0008	Ldlr	low density lipoprotein receptor; ENCODES a protein that exhibits low-density lipoprotein receptor activity AND glycoprotein binding (ortholog) AND low-density lipoprotein particle binding (ortholog) AND INVOLVED IN aging AND endocytosis AND receptor-mediated endocytosis AND PARTICIPATES IN atherosclerosis pathway AND bile acid transport pathway AND endocytosis pathway AND ASSOCIATED WITH Diabete…	Coding
TC0300001374.rn.1	7.51	6.97	7.77	0.0006	0.0082	Lgr4	leucine-rich repeat-containing G protein-coupled receptor 4; ENCODES a protein that exhibits transmembrane signaling receptor activity (ortholog) AND INVOLVED IN bone mineralization (ortholog) AND bone remodeling (ortholog) AND canonical Wnt signaling pathway involved in metanephric kidney development (ortholog) AND PARTICIPATES IN Wnt signaling canonical pathway AND ASSOCIATED WITH Schizophrenia…	Coding
TC0700002724.rn.1	2.69	2.57	2.79	0.0208	0.0707	Lgr5	leucine rich repeat containing G protein coupled receptor 5; ENCODES a protein that exhibits transmembrane signaling receptor activity (ortholog) AND INVOLVED IN inner ear development (ortholog) AND positive regulation of canonical Wnt signaling pathway (ortholog) AND PARTICIPATES IN Wnt signaling canonical pathway AND FOUND IN integral component of plasma membrane (ortholog) AND trans-Golgi netw…	Coding
TC0100002750.rn.1	7.12	6.64	7.4	2.82e-05	0.0015	Lhpp	phospholysine phosphohistidine inorganic pyrophosphate phosphatase; ENCODES a protein that exhibits inorganic diphosphatase activity (ortholog) AND magnesium ion binding (ortholog) AND phosphohistidine phosphatase activity (ortholog) AND INVOLVED IN phosphate-containing compound metabolic process (ortholog) AND protein dephosphorylation (ortholog) AND PARTICIPATES IN oxidative phosphorylation pat…	Coding
TC0100004809.rn.1	3.01	7.19	2.66	4.05e-09	1.23e-05	Lilrb4	leukocyte immunoglobulin-like receptor, subfamily B, member 4; INTERACTS WITH chloroprene AND cisplatin AND orphenadrine	Coding
TC0100004633.rn.1	2.38	2.72	2.27	0.001	0.0108	Lilrc2	leukocyte immunoglobulin-like receptor, subfamily C, member 2; leukocyte immunoglobulin-like receptor, subfamily C, member 2 (Lilrc2), mRNA; INTERACTS WITH 17beta-estradiol (ortholog) AND 2 3 7 8-tetrachlorodibenzodioxine (ortholog) AND 3 3' 4 4' 5-pentachlorobiphenyl (ortholog)	Coding
TC1800000221.rn.1	7.25	6.92	7.58	0.0015	0.0138	Lims2	LIM and senescent cell antigen like domains 2; ENCODES a protein that exhibits zinc ion binding (inferred) AND INVOLVED IN cell-cell junction organization (ortholog) AND negative regulation of apoptotic process (ortholog) AND negative regulation of epithelial cell proliferation (ortholog) AND PARTICIPATES IN integrin mediated signaling pathway AND FOUND IN focal adhesion (ortholog) AND INTERACTS …	Coding
TC0200001678.rn.1	6.2	5.74	6.55	2.38e-06	0.0004	Lingo4; Rorc	leucine rich repeat and Ig domain containing 4; RAR-related orphan receptor gamma; RAR-related orphan receptor C; INTERACTS WITH benzo[a]pyrene (ortholog); RAR-related orphan receptor Cleucine rich repeat and Ig domain containing 4	Coding
TC1100000901.rn.1	3.1	3.27	2.97	0.092	0.1835	Liph	lipase, member H; ENCODES a protein that exhibits heparin binding (ortholog) AND phospholipase activity (ortholog) AND INVOLVED IN lipid catabolic process (ortholog) AND ASSOCIATED WITH Diabetes Mellitus Type 2 (ortholog) AND HIGH DENSITY LIPOPROTEIN CHOLESTEROL LEVEL QUANTITATIVE TRAIT LOCUS 12 (ortholog) AND Hypotrichosis (ortholog) AND FOUND IN extracellular space (ortholog) AND plasma membran…	Coding
TC1000000056.rn.1	6.06	6.28	5.89	0.0403	0.1084	Litaf	lipopolysaccharide-induced TNF factor; ENCODES a protein that exhibits signal transducer activity (ortholog) AND WW domain binding (ortholog) AND INVOLVED IN aging AND cellular response to lipopolysaccharide (ortholog) AND negative regulation of NF-kappaB import into nucleus (ortholog) AND ASSOCIATED WITH Charcot-Marie-Tooth disease Type 1C (ortholog) AND FOUND IN cytoplasm (ortholog) AND Golgi a…	Coding
TC1000001941.rn.1	6.62	6.4	6.69	0.0674	0.1507	Llgl2	lethal giant larvae homolog 2 (Drosophila); ENCODES a protein that exhibits PDZ domain binding (ortholog) AND INVOLVED IN regulation of establishment or maintenance of cell polarity (ortholog) AND FOUND IN cytoplasm (ortholog) AND INTERACTS WITH 2 3 7 8-tetrachlorodibenzodioxine AND all-trans-retinoic acid AND C60 fullerene	Coding
TC1000000673.rn.1	3.21	4.07	2.81	2.87e-05	0.0015	LOC24906	RoBo-1; INVOLVED IN bone remodeling AND FOUND IN extracellular region (inferred)	Coding
TC0200000817.rn.1	2.15	2.63	2.02	0.0154	0.058	LOC294909	similar to Inosine-5-monophosphate dehydrogenase 1 (IMP dehydrogenase 1) (IMPDH-I) (IMPD 1)	Coding
TC1800001428.rn.1	3.77	3.96	3.3	0.0017	0.0151	Lox	lysyl oxidase; ENCODES a protein that exhibits copper ion binding AND protein-lysine 6-oxidase activity AND INVOLVED IN collagen fibril organization AND elastic fiber assembly AND response to drug AND PARTICIPATES IN hypertension pathway AND ASSOCIATED WITH Aortic Aneurysm Abdominal AND Arteriosclerosis AND Coronary Artery Disease AND FOUND IN nucleus AND proteinaceous extracellular matrix AND co…	Coding
TC0800002650.rn.1	3.82	4.12	3.75	0.0405	0.1087	Loxl1	lysyl oxidase-like 1; ENCODES a protein that exhibits oxidoreductase activity acting on the CH-NH2 group of donors oxygen as acceptor (ortholog) AND INVOLVED IN aorta development AND response to lipopolysaccharide AND oxidation-reduction process (ortholog) AND ASSOCIATED WITH Cardiomegaly AND Choroidal Neovascularization (ortholog) AND Exfoliation Syndrome (ortholog) AND FOUND IN acrosomal vesicl…	Coding
TC0100003266.rn.1	4.02	4.47	3.91	0.0002	0.005	Lpxn	leupaxin; ENCODES a protein that exhibits transcription cofactor activity (ortholog) AND INVOLVED IN negative regulation of B cell receptor signaling pathway (ortholog) AND negative regulation of cell adhesion (ortholog) AND regulation of cell adhesion mediated by integrin (ortholog) AND FOUND IN cytoplasm (ortholog) AND focal adhesion (ortholog) AND membrane (ortholog) AND INTERACTS WITH 4-amino…	Coding
TC0100005148.rn.1	3.47	3.23	3.63	0.0531	0.1292	Lrfn3	leucine rich repeat and fibronectin type III domain containing 3; INVOLVED IN cell adhesion (inferred) AND FOUND IN axon (inferred) AND cell junction (inferred) AND dendrite (inferred) AND INTERACTS WITH 2 4-dinitrotoluene AND 4-amino-2 6-dinitrotoluene AND 3 3' 4 4' 5-pentachlorobiphenyl (ortholog)	Coding
TC0400003396.rn.1	5.02	4.67	5.26	0.0022	0.0174	Lrig1	leucine-rich repeats and immunoglobulin-like domains 1; INTERACTS WITH 17alpha-ethynylestradiol (ortholog) AND 2 3 7 8-tetrachlorodibenzodioxine (ortholog) AND 4 4'-diaminodiphenylmethane (ortholog)	Coding
TC0300003252.rn.1	4.47	4.34	4.85	0.0134	0.0528	Lrp2	low density lipoprotein receptor-related protein 2; ENCODES a protein that exhibits hemoglobin binding AND lipoprotein transporter activity AND low-density lipoprotein particle receptor binding AND INVOLVED IN aging AND endosomal transport AND hemoglobin import AND PARTICIPATES IN altered Hedgehog signaling pathway AND Hedgehog signaling pathway AND pancreatic cancer pathway AND ASSOCIATED WITH A…	Coding
TC0100005228.rn.1	6.13	5.74	6.48	9.35e-05	0.0029	Lrp3	low density lipoprotein receptor-related protein 3; INVOLVED IN endocytosis (inferred) AND FOUND IN coated pit (inferred) AND integral component of membrane (inferred) AND INTERACTS WITH 2 3 7 8-tetrachlorodibenzodioxine AND 3H-1 2-dithiole-3-thione AND 6-propyl-2-thiouracil	Coding
TC1400001294.rn.1	5.1	5.56	5.7	0.0001	0.0037	Lrrc8d	leucine rich repeat containing 8 family, member D; INVOLVED IN ion transport (inferred) AND FOUND IN membrane (ortholog) AND INTERACTS WITH 2 6-dinitrotoluene AND cadmium dichloride AND (-)-epigallocatechin 3-gallate (ortholog); Chalmel, et. al. AceView Annotation Lrrc8d.bSep08	Coding
TC0100002921.rn.1	4.89	5.56	4.69	9.67e-07	0.0002	Lsp1	lymphocyte-specific protein 1; ENCODES a protein that exhibits signal transducer activity (inferred) AND INVOLVED IN chemotaxis (ortholog) AND defense response (ortholog) AND PARTICIPATES IN Mycobacterium tuberculosis infection pathway AND FOUND IN extracellular vesicular exosome (ortholog) AND membrane (ortholog) AND INTERACTS WITH 17alpha-ethynylestradiol AND 4-amino-2 6-dinitrotoluene AND all-…	Coding
TC0100005178.rn.1	7.45	7.14	7.8	0.0001	0.0036	Lsr	lipolysis stimulated lipoprotein receptor; lipolysis stimulated lipoprotein receptor (Lsr), mRNA; ENCODES a protein that exhibits fatty acid binding (inferred) AND triglyceride binding (inferred) AND INVOLVED IN regulation of lipid metabolic process AND liver development (ortholog) AND FOUND IN extracellular vesicular exosome (ortholog) AND plasma membrane (ortholog) AND INTERACTS WITH 1 3-dinitr…	Coding
TC2000001338.rn.1	7.14	4.6	7.46	3.06e-06	0.0004	Lss	ENCODES a protein that exhibits lanosterol synthase activity AND INVOLVED IN cholesterol biosynthetic process AND sterol metabolic process AND PARTICIPATES IN cholesterol biosynthetic pathway AND steroid biosynthetic pathway AND FOUND IN intracellular membrane-bounded organelle AND lipid particle (ortholog) AND membrane (ortholog) AND INTERACTS WITH 17alpha-ethynylestradiol AND 2 2' 5 5'-tetrachl…	Coding
TC2000001328.rn.1	6.94	5.27	7.05	6.65e-06	0.0007	Lss	lanosterol synthase (2,3-oxidosqualene-lanosterol cyclase); lanosterol synthase; ENCODES a protein that exhibits lanosterol synthase activity AND INVOLVED IN cholesterol biosynthetic process AND sterol metabolic process AND PARTICIPATES IN cholesterol biosynthetic pathway AND steroid biosynthetic pathway AND FOUND IN intracellular membrane-bounded organelle AND lipid particle (ortholog) AND membr…	Coding
TSUnmapped00000106.rn.1	4.06	4.49	3.81	0.0216	0.0724	Ltb	lymphotoxin beta (TNF superfamily, member 3)	Coding
TC0400003764.rn.1	7.12	6.88	7.26	0.0038	0.0239	Ltbr	lymphotoxin beta receptor (TNFR superfamily, member 3); ENCODES a protein that exhibits identical protein binding (ortholog) AND ubiquitin protein ligase binding (ortholog) AND INVOLVED IN cellular response to mechanical stimulus (ortholog) AND positive regulation of I-kappaB kinase/NF-kappaB cascade (ortholog) AND positive regulation of JNK cascade (ortholog) AND PARTICIPATES IN Mycobacterium tu…	Coding
TC0500000852.rn.1	6.87	7.16	6.56	0.0053	0.029	Lurap1l	leucine rich adaptor protein 1-like; INTERACTS WITH 1 1 1-trichloro-2 2-bis(4-hydroxyphenyl)ethane AND 2 3 7 8-tetrachlorodibenzodioxine AND 3' 5'-cyclic AMP	Coding
TC0400003877.rn.1	2.84	5.17	2.34	9.81e-08	7.03e-05	Ly49i9; LOC497796	Ly49 inhibitory receptor 9; hypothetical protein LOC497796; Ly49 inhibitory receptor-like; ENCODES a protein that exhibits carbohydrate binding (inferred)	Coding
TC0400003886.rn.1	1.78	1.96	1.71	0.0043	0.0256	Ly49s7; Klra5; LOC100911234	Ly49 stimulatory receptor 7; killer cell lectin-like receptor, subfamily A, member 5; Ly49 stimulatory receptor 7 (Ly49s7), mRNA; INTERACTS WITH C60 fullerene AND ammonium chloride AND cyclosporin A; null	Coding
TC0400003872.rn.1	3.21	6.04	2.79	2.33e-07	0.0001	Ly49si1; Klra17; zywey	immunoreceptor Ly49si1; killer cell lectin-like receptor, subfamily A, member 17; Protein Klra17; ENCODES a protein that exhibits carbohydrate binding (inferred) AND INTERACTS WITH indole-3-methanol; Unannotated AceView Transcript	Coding
TC0400003876.rn.1	4.5	6.91	3.98	2.59e-06	0.0004	Ly49si2	immunoreceptor Ly49si2; immunoreceptor Ly49si2 (Ly49si2), mRNA; immunoreceptor Ly49si2immunoreceptor Ly49si2; ENCODES a protein that exhibits carbohydrate binding (inferred)	Coding
TC0700003358.rn.1	3.69	4.22	3.59	0.0253	0.08	Ly6al	lymphocyte antigen 6 complex, locus A-like; INTERACTS WITH C60 fullerene AND diuron AND bilirubin (ortholog)	Coding
TC0700002754.rn.1	6.31	6.7	5.68	0.002	0.0163	Lyz2	lysozyme 2; lysozyme 2 (Lyz2), mRNA; ENCODES a protein that exhibits hydrolase activity acting on glycosyl bonds AND lysozyme activity AND identical protein binding (ortholog) AND INVOLVED IN defense response to Gram-negative bacterium AND defense response to Gram-positive bacterium AND retina homeostasis (ortholog) AND ASSOCIATED WITH Amyloidosis Familial (ortholog) AND Amyloidosis familial visc…	Coding
TC0X00000703.rn.1	2.79	2.88	2.58	0.0918	0.1832	Magee1	melanoma antigen, family E, 1; FOUND IN dendrite (ortholog) AND dystrophin-associated glycoprotein complex (ortholog) AND nucleus (ortholog) AND INTERACTS WITH 2 3 7 8-tetrachlorodibenzodioxine AND benzo[a]pyrene AND cadmium dichloride	Coding
TC1000000702.rn.1	6.73	6.31	7.16	7.6e-05	0.0026	Map2k3	mitogen activated protein kinase kinase 3 (Map2k3), mRNA; mitogen activated protein kinase kinase 3; INVOLVED IN cellular response to lipopolysaccharide AND cellular response to sorbitol AND heart development AND PARTICIPATES IN p38 MAPK signaling pathway AND interleukin-12 signaling pathway AND tumor necrosis factor mediated signaling pathway AND ASSOCIATED WITH Diabetes Mellitus Experimental AN…	Coding
TC1000000772.rn.1	6.34	5.95	6.74	5.28e-05	0.0021	Map2k3; LOC100911550	mitogen activated protein kinase kinase 3; mitogen activated protein kinase kinase 3, mRNA (cDNA clone MGC:187561 IMAGE:7458293), complete cds.; ENCODES a protein that exhibits MAP kinase kinase activity (ortholog) AND protein kinase binding (ortholog) AND INVOLVED IN activation of MAPK activity (ortholog) AND cardiac muscle contraction (ortholog) AND inflammatory response (ortholog) AND FOUND IN…	Coding
TC1000001861.rn.1	4.45	4.21	4.6	0.0289	0.0874	Map2k6	mitogen-activated protein kinase kinase 6; ENCODES a protein that exhibits MAP kinase kinase activity AND protein kinase binding (ortholog) AND INVOLVED IN apoptotic process AND cellular response to sorbitol AND ovulation cycle process AND PARTICIPATES IN p38 MAPK signaling pathway AND FasL mediated signaling pathway AND interleukin-1 signaling pathway AND ASSOCIATED WITH Brain Death AND Diabetes…	Coding
TC0100003067.rn.1	6.02	5.77	6.45	0.0004	0.0066	Map3k11	mitogen-activated protein kinase kinase kinase 11; ENCODES a protein that exhibits ATP binding AND JUN kinase kinase kinase activity AND MAP kinase kinase kinase activity AND INVOLVED IN activation of JNKK activity AND cell death AND JNK cascade AND PARTICIPATES IN c-Jun N-terminal kinases MAPK signaling pathway AND p38 MAPK signaling pathway AND Reelin signaling pathway AND FOUND IN centrosome (…	Coding
TC0900000172.rn.1	3.57	3.34	3.67	0.0461	0.1181	mapa; LOC100910668	Unannotated AceView Transcript; uncharacterized LOC100910668	Coding
TC1400000134.rn.1	3.29	3.11	3.45	0.0376	0.1038	Mapk10	mitogen activated protein kinase 10; ENCODES a protein that exhibits ATP binding AND JUN kinase activity AND INVOLVED IN JNK cascade AND JUN phosphorylation AND protein phosphorylation AND PARTICIPATES IN c-Jun N-terminal kinases MAPK signaling pathway AND FasL mediated signaling pathway AND platelet-derived growth factor signaling pathway AND FOUND IN cytoplasm (ortholog) AND mitochondrion (orth…	Coding
TC1300002283.rn.1	9.1	8.26	9.58	2.55e-06	0.0004	Marc1	mitochondrial amidoxime reducing component 1; ENCODES a protein that exhibits molybdenum ion binding (ortholog) AND molybdopterin cofactor binding (ortholog) AND nitrate reductase activity (ortholog) AND INVOLVED IN nitrate metabolic process (ortholog) AND oxidation-reduction process (ortholog) AND FOUND IN mitochondrial inner membrane (ortholog) AND mitochondrion (ortholog) AND INTERACTS WITH 2 …	Coding
TC0X00002477.rn.1	4.03	3.73	4.89	0.0002	0.0043	Mbnl3	muscleblind-like splicing regulator 3; ENCODES a protein that exhibits poly(A) RNA binding (ortholog) AND INVOLVED IN negative regulation of myoblast differentiation (ortholog) AND regulation of RNA splicing (ortholog) AND FOUND IN Golgi apparatus (inferred) AND INTERACTS WITH 1 3-dinitrobenzene AND methylmercury chloride AND 17beta-estradiol (ortholog); muscleblind-like 3 (Drosophila) (Mbnl3), m…	Coding
TC1700001002.rn.1	5.13	4.83	5.79	0.0056	0.0299	Mcm10	minichromosome maintenance 10 replication initiation factor; minichromosome maintenance complex component 10; ENCODES a protein that exhibits identical protein binding (ortholog) AND INVOLVED IN cell proliferation (ortholog) AND FOUND IN cytoplasm (ortholog) AND nucleolus (ortholog) AND nucleus (ortholog) AND INTERACTS WITH 2-methoxyethanol AND diethyl maleate AND sodium dichromate; minichromosom…	Coding
TC1200000031.rn.1	7.59	7.24	7.65	0.0028	0.02	Mcoln1	mucolipin 1; ENCODES a protein that exhibits NAADP-sensitive calcium-release channel activity AND INVOLVED IN calcium ion transmembrane transport AND release of sequestered calcium ion into cytosol AND PARTICIPATES IN calcium transport pathway AND calcium/calcium-mediated signaling pathway AND ASSOCIATED WITH Mucolipidoses (ortholog) AND FOUND IN lysosomal membrane AND cytoplasm (ortholog) AND pl…	Coding
TC1200000360.rn.1	5.09	4.86	5.29	0.0066	0.033	Mepce	methylphosphate capping enzyme (Mepce), mRNA	Coding
TC1600001528.rn.1	3.91	3.61	4.34	0.0098	0.0428	Mfap3l	microfibrillar-associated protein 3-like; FOUND IN integral component of membrane (inferred) AND plasma membrane (inferred) AND INTERACTS WITH carbendazim AND mercaptopurine AND purine-6-thiol; microfibrillar-associated protein 3-like (Mfap3l), mRNA.	Coding
TC0900001842.rn.1	3.71	4.25	3.63	0.0005	0.0075	Mgat4a	mannosyl (alpha-1,3-)-glycoprotein beta-1,4-N-acetylglucosaminyltransferase, isozyme A; ENCODES a protein that exhibits alpha-1 3-mannosylglycoprotein 4-beta-N-acetylglucosaminyltransferase activity (inferred) AND metal ion binding (inferred) AND transferase activity transferring hexosyl groups (inferred) AND INVOLVED IN carbohydrate metabolic process (inferred) AND protein glycosylation (inferre…	Coding
TC0900001438.rn.1	4.01	4.37	3.17	0.0013	0.0129	MGC116197	similar to RIKEN cDNA 1700001E04; similar to RIKEN cDNA 1700001E04 [Source:RGD Symbol;Acc:1560404]; INTERACTS WITH bilirubin (ortholog) AND bisphenol A (ortholog) AND copper atom (ortholog)	Coding
TC0600003310.rn.1	6.35	8.07	5.86	2.14e-05	0.0013	MGI:3643263; ENSMUSG00000095866	immunoglobulin heavy variable V2-4	Coding
TC0600003335.rn.1	2.25	2.44	2.1	0.0044	0.0258	MGI:4439533; ENSMUSG00000095571	immunoglobulin heavy variable 5-17	Coding
TC1900001470.rn.1	6.49	6.88	6.08	0.0009	0.0102	Mlkl	mixed lineage kinase domain-like; Protein Mlkl; RCG51567; ENCODES a protein that exhibits ATP binding (ortholog) AND protein complex binding (ortholog) AND protein kinase binding (ortholog) AND INVOLVED IN necroptotic process (ortholog) AND protein homotrimerization (ortholog) AND FOUND IN cytoplasm (ortholog) AND plasma membrane (ortholog) AND INTERACTS WITH 2 3 7 8-tetrachlorodibenzodioxine (or…	Coding
TC1200000809.rn.1	5.65	5.16	6.11	9.09e-07	0.0002	Mmab	Protein Mmab; methylmalonic aciduria (cobalamin deficiency) cblB type; ASSOCIATED WITH Metabolism Inborn Errors (ortholog) AND Methylmalonic aciduria cblB type (ortholog) AND FOUND IN mitochondrion (ortholog) AND INTERACTS WITH 17beta-estradiol (ortholog) AND 2 3 7 8-tetrachlorodibenzodioxine (ortholog) AND 3 4-methylenedioxymethamphetamine (ortholog)	Coding
TC1900000977.rn.1	6.31	6.01	6.76	0.0021	0.0171	Mmp15	matrix metallopeptidase 15; ENCODES a protein that exhibits calcium ion binding (inferred) AND metalloendopeptidase activity (inferred) AND zinc ion binding (inferred) AND INVOLVED IN response to estradiol AND ASSOCIATED WITH Reperfusion Injury AND Carcinoma Transitional Cell (ortholog) AND Mammary Neoplasms Experimental (ortholog) AND FOUND IN extracellular matrix (inferred) AND integral compone…	Coding
TC0700000048.rn.1	7.28	7.1	7.58	0.0005	0.0074	Mmp19	matrix metallopeptidase 19; ENCODES a protein that exhibits calcium ion binding (inferred) AND metalloendopeptidase activity (inferred) AND zinc ion binding (inferred) AND INVOLVED IN luteolysis AND ovarian follicle development AND ovulation from ovarian follicle AND ASSOCIATED WITH Multiple Sclerosis Relapsing-Remitting (ortholog) AND Obesity (ortholog) AND FOUND IN extracellular matrix (inferre…	Coding
TC0800000047.rn.1	2.34	3.1	2.11	0.0054	0.0294	Mmp27	matrix metallopeptidase 27; ENCODES a protein that exhibits calcium ion binding (inferred) AND metalloendopeptidase activity (inferred) AND zinc ion binding (inferred) AND INVOLVED IN proteolysis (inferred) AND FOUND IN extracellular matrix (inferred) AND INTERACTS WITH indole-3-methanol AND N-nitrosodiethylamine AND 17beta-estradiol (ortholog)	Coding
TC0800000049.rn.1	3.07	4.63	2.8	4.26e-07	0.0002	Mmp7	matrix metallopeptidase 7; ENCODES a protein that exhibits metalloendopeptidase activity (inferred) AND zinc ion binding (inferred) AND INVOLVED IN antibacterial peptide secretion (ortholog) AND defense response to bacterium (ortholog) AND defense response to Gram-negative bacterium (ortholog) AND PARTICIPATES IN syndecan signaling pathway AND Wnt signaling pathway AND ASSOCIATED WITH Encephalomy…	Coding
TC1400002219.rn.1	6.43	6.03	6.74	0.0048	0.0273	MOSPD1	Motile sperm domain-containing protein 1	Coding
TC1000000045.rn.1	7.35	6.38	7.48	3.56e-06	0.0005	Mpv17l	MPV17 mitochondrial membrane protein-like; ENCODES a protein that exhibits receptor binding (ortholog) AND INVOLVED IN negative regulation of hydrogen peroxide biosynthetic process (ortholog) AND negative regulation of mitochondrial outer membrane permeabilization involved in apoptotic signaling pathway (ortholog) AND reactive oxygen species metabolic process (ortholog) AND FOUND IN mitochondrion…	Coding
TC0100005459.rn.1	2.62	2.95	2.42	0.0511	0.1261	Mrgprb3	MAS-related GPR, member B3	Coding
TC0100005457.rn.1	1.7	2.42	1.61	0.0016	0.0145	Mrgprx2	MAS-related GPR, member X2; ENCODES a protein that exhibits G-protein coupled receptor activity (inferred) AND INVOLVED IN G-protein coupled receptor signaling pathway (inferred) AND FOUND IN integral component of membrane (inferred) AND INTERACTS WITH fonofos (ortholog) AND methotrexate (ortholog) AND parathion (ortholog)	Coding
TC0100004282.rn.1	6.05	5.6	6.15	0.0176	0.0634	Mrpl36	mitochondrial ribosomal protein L36 (Mrpl36), mRNA; mitochondrial ribosomal protein L36, mRNA (cDNA clone MGC:189215 IMAGE:9099683), complete cds.; mitochondrial ribosomal protein L36; Chalmel, et. al. AceView Annotation Mrpl36.aSep08; mitochondrial ribosomal protein L36 (Mrpl36), nuclear gene encoding mitochondrial protein, mRNA.	Coding
TC0400001790.rn.1	6.3	6.01	6.68	0.0003	0.0057	Mrpl51	mitochondrial ribosomal protein L51; ENCODES a protein that exhibits structural constituent of ribosome (ortholog) AND INVOLVED IN translation (ortholog) AND FOUND IN mitochondrial ribosome (ortholog) AND mitochondrion (ortholog) AND INTERACTS WITH 2 6-dinitrotoluene AND chlorpyrifos AND dibutyl phthalate; mitochondrial ribosomal protein L51 (Mrpl51), nuclear gene encoding mitochondrial protein, …	Coding
TC0100007289.rn.1	6.42	6.71	6.03	0.0578	0.1365	Ms4a6a	membrane-spanning 4-domains, subfamily A, member 6A; FOUND IN integral component of membrane (inferred) AND INTERACTS WITH 2 3 7 8-tetrachlorodibenzodioxine AND 2 4-dinitrotoluene AND 4-amino-2 6-dinitrotoluene	Coding
TC0100003217.rn.1	6	6.53	5.5	0.0043	0.0257	Ms4a6b	FOUND IN integral component of membrane (inferred)	Coding
TC0100003231.rn.1	5.52	5.99	5.47	0.0351	0.0993	Ms4a6b	membrane-spanning 4-domains, subfamily A, member 6B; FOUND IN integral component of membrane (inferred)	Coding
TC0100003216.rn.1	5.83	6.44	5.63	0.0449	0.1162	Ms4a6bl	membrane-spanning 4-domains, subfamily A, member 6B-like; FOUND IN integral component of membrane (inferred) AND INTERACTS WITH 2 2' 4 4' 5 5'-hexachlorobiphenyl (ortholog) AND 2 3 7 8-tetrachlorodibenzodioxine (ortholog) AND 3 3' 4 4' 5-pentachlorobiphenyl (ortholog)	Coding
TC0100003230.rn.1	6.33	6.92	6.08	0.0458	0.1176	Ms4a6bl; Ms4a6b	membrane-spanning 4-domains, subfamily A, member 6B-like (Ms4a6bl), mRNA; membrane-spanning 4-domains, subfamily A, member 6B; membrane-spanning 4-domains, subfamily A, member 6B, mRNA (cDNA clone MGC:94557 IMAGE:7189412), complete cds.; membrane-spanning 4-domains, subfamily A, member 6B-like	Coding
TC1600000389.rn.1	9.4	5.1	9.99	1.53e-09	8.09e-06	Msmo1	methylsterol monooxygenase 1; ENCODES a protein that exhibits C-4 methylsterol oxidase activity (inferred) AND iron ion binding (inferred) AND INVOLVED IN fatty acid biosynthetic process (inferred) AND oxidation-reduction process (inferred) AND sterol biosynthetic process (inferred) AND FOUND IN endoplasmic reticulum membrane (inferred) AND integral component of membrane (inferred) AND INTERACTS …	Coding
TC0300001117.rn.1	11.02	10.53	11.18	0.0012	0.0122	Mtch2	mitochondrial carrier 2	Coding
TC1200001779.rn.1	6.94	5.49	7.18	5.14e-09	1.36e-05	Mvk	mevalonate kinase; ENCODES a protein that exhibits ATP binding AND mevalonate kinase activity AND mRNA binding AND INVOLVED IN isopentenyl diphosphate biosynthetic process mevalonate pathway AND isoprenoid biosynthetic process AND negative regulation of translation AND PARTICIPATES IN cholesterol biosynthetic pathway AND terpenoid biosynthetic pathway AND ASSOCIATED WITH Lipid Metabolism Inborn E…	Coding
TC1100002049.rn.1	6.67	6.24	6.76	0.001	0.011	Naa50	N(alpha)-acetyltransferase 50, NatE catalytic subunit; ENCODES a protein that exhibits H4 histone acetyltransferase activity (ortholog) AND peptide alpha-N-acetyltransferase activity (ortholog) AND peptidyl-lysine N-acetyltransferase activity (ortholog) AND INVOLVED IN histone H4 acetylation (ortholog) AND mitotic sister chromatid cohesion centromeric (ortholog) AND FOUND IN cytoplasm (ortholog) …	Coding
TC0200003371.rn.1	5.47	5.19	5.7	0.0649	0.1471	Naaladl2	INTERACTS WITH benzo[a]pyrene (ortholog); PREDICTED: N-acetylated alpha-linked acidic dipeptidase-like 2 (Naaladl2), mRNA.	Coding
TC0900000621.rn.1	6.23	6.07	6.53	0.0012	0.0124	Nab1	Ngfi-A binding protein 1; ENCODES a protein that exhibits transcription factor binding (ortholog) AND INVOLVED IN endochondral ossification (ortholog) AND myelination (ortholog) AND regulation of epidermis development (ortholog) AND FOUND IN nucleus (inferred) AND INTERACTS WITH 2-ethoxyethanol AND 2-methoxyethanol AND ammonium chloride; Chalmel, et. al. AceView Annotation Nab1.aSep08	Coding
TC1000001681.rn.1	7.4	6.7	7.75	2.15e-05	0.0013	Nags	N-acetylglutamate synthase; ENCODES a protein that exhibits acetyl-CoA:L-glutamate N-acetyltransferase activity (ortholog) AND INVOLVED IN glutamate metabolic process (ortholog) AND PARTICIPATES IN arginine and proline metabolic pathway AND ASSOCIATED WITH Amino Acid Metabolism Inborn Errors (ortholog) AND N-acetyl glutamate synthetase deficiency (ortholog) AND FOUND IN mitochondrion (ortholog) A…	Coding
TC0200002731.rn.1	3.29	3.88	3.16	8.44e-05	0.0028	Naip6	Protein Naip6; ENCODES a protein that exhibits ATP binding (inferred) AND INVOLVED IN response to acid AND response to axon injury AND ASSOCIATED WITH Brain Ischemia AND FOUND IN cytoplasm AND neuron projection AND neuronal cell body AND INTERACTS WITH kainic acid AND morphine AND (-)-demecolcine (ortholog); NLR family, apoptosis inhibitory protein 6	Coding
TC0600000585.rn.1	7.58	7.4	8.56	0.0012	0.012	Nampt	nicotinamide phosphoribosyltransferase; ENCODES a protein that exhibits cytokine activity AND drug binding AND nicotinamide phosphoribosyltransferase activity AND INVOLVED IN female pregnancy AND positive regulation of smooth muscle cell proliferation AND response to organic cyclic compound AND PARTICIPATES IN monoterpenoid biosynthetic pathway AND niacin metabolic pathway AND ASSOCIATED WITH Dia…	Coding
TC0700000146.rn.1	6.68	6.33	7.16	0.001	0.0113	Ncln	nicalin; ENCODES a protein that exhibits peptidase activity (inferred) AND INVOLVED IN proteolysis (inferred) AND regulation of signal transduction (inferred) AND FOUND IN membrane (ortholog) AND INTERACTS WITH 2 3 7 8-tetrachlorodibenzodioxine AND 2 6-dinitrotoluene AND cadmium dichloride; nicalin (Ncln), mRNA.	Coding
TC1800001500.rn.1	7.17	6.6	7.7	0.0525	0.1282	Ndst1	N-deacetylase/N-sulfotransferase (heparan glucosaminyl) 1; ENCODES a protein that exhibits deacetylase activity (ortholog) AND sulfotransferase activity (ortholog) AND INVOLVED IN embryonic neurocranium morphogenesis (ortholog) AND embryonic viscerocranium morphogenesis (ortholog) AND fibroblast growth factor receptor signaling pathway (ortholog) AND PARTICIPATES IN heparan sulfate biosynthetic p…	Coding
TC1000002400.rn.1	7	6.76	7.18	0.0045	0.0263	Ndufb10	NADH dehydrogenase (ubiquinone) 1 beta subcomplex, 10; PARTICIPATES IN Alzheimer disease pathway AND Huntington disease pathway AND oxidative phosphorylation pathway AND FOUND IN extracellular vesicular exosome (ortholog) AND mitochondrial inner membrane (ortholog) AND mitochondrial respiratory chain complex I (ortholog) AND INTERACTS WITH 2 3 7 8-tetrachlorodibenzodioxine AND dibutyl phthalate A…	Coding
TC1700001944.rn.1	6.28	5.92	6.5	0.0023	0.0177	Ndufb3l	NADH dehydrogenase (ubiquinone) 1 beta subcomplex 3-like	Coding
TC0300000459.rn.1	5.67	6.35	5.31	1.15e-05	0.0009	Nek6	NIMA-related kinase 6; ENCODES a protein that exhibits ATP binding (ortholog) AND kinesin binding (ortholog) AND magnesium ion binding (ortholog) AND INVOLVED IN chromosome segregation (ortholog) AND peptidyl-serine phosphorylation (ortholog) AND positive regulation of I-kappaB kinase/NF-kappaB signaling (ortholog) AND FOUND IN cytoplasm (ortholog) AND nucleus (ortholog) AND INTERACTS WITH 2 4-di…	Coding
TC1000003324.rn.1	5.11	4.82	5.28	0.0006	0.0084	Nek8	NIMA-related kinase 8; ENCODES a protein that exhibits ATP binding (inferred) AND metal ion binding (inferred) AND protein serine/threonine kinase activity (inferred) AND INVOLVED IN organ morphogenesis (ortholog) AND regulation of hippo signaling (ortholog) AND FOUND IN primary cilium (ortholog) AND INTERACTS WITH 2 6-dinitrotoluene AND 4-amino-2 6-dinitrotoluene AND 17alpha-ethynylestradiol (or…	Coding
TC2000000169.rn.1	7.45	7.23	7.9	0.0349	0.0988	Neu1	neuraminidase 1; ENCODES a protein that exhibits exo-alpha-sialidase activity AND INVOLVED IN positive regulation of neuron projection development AND regulation of myoblast proliferation AND oligosaccharide catabolic process (ortholog) AND PARTICIPATES IN sphingolipid metabolic pathway AND ASSOCIATED WITH Neuraminidase 1 deficiency (ortholog) AND FOUND IN cell surface AND lysosome AND cell junct…	Coding
TC0100007365.rn.1	4.41	4.02	4.78	0.0043	0.0255	Nmrk1	nicotinamide riboside kinase 1; ENCODES a protein that exhibits ATP binding (inferred) AND metal ion binding (inferred) AND ribosylnicotinamide kinase activity (inferred) AND INVOLVED IN NAD biosynthetic process (inferred) AND phosphorylation (inferred) AND INTERACTS WITH 2 3 7 8-tetrachlorodibenzodioxine (ortholog) AND 3 3' 4 4'-tetrachlorobiphenyl (ortholog) AND 5-aza-2'-deoxycytidine (ortholog)	Coding
TC1700002241.rn.1	3.91	4.33	3.75	1.85e-05	0.0012	Nmt2	N-myristoyltransferase 2; glycylpeptide N-tetradecanoyltransferase 2 [Source:RefSeq peptide;Acc:NP_997473]	Coding
TC0800002482.rn.1	6.25	5.8	7.08	0.0082	0.0379	Nnmt	nicotinamide N-methyltransferase; ENCODES a protein that exhibits nicotinamide N-methyltransferase activity (ortholog) AND INVOLVED IN organ regeneration AND response to drug AND response to organonitrogen compound AND PARTICIPATES IN homocysteine metabolic pathway AND methionine cycle/metabolic pathway AND monoterpenoid biosynthetic pathway AND ASSOCIATED WITH Carcinoma Renal Cell (ortholog) AND…	Coding
TC0900000734.rn.1	5.11	5.63	4.79	0.0011	0.0118	Nop58	NOP58 ribonucleoprotein; ENCODES a protein that exhibits poly(A) RNA binding (ortholog) AND snoRNA binding (ortholog) AND INVOLVED IN snRNP protein import into nucleus AND PARTICIPATES IN ribosome biogenesis pathway AND FOUND IN small nucleolar ribonucleoprotein complex AND Cajal body (ortholog) AND cytoplasm (ortholog) AND INTERACTS WITH 2 4-dinitrotoluene AND 3 3' 4 4' 5-pentachlorobiphenyl AND…	Coding
TC1000001174.rn.1	3.72	4.04	3.59	0.0027	0.0198	Nos2	nitric oxide synthase 2, inducible	Coding
TC0900000520.rn.1	4.99	5.95	4.31	0.01	0.0434	Npas2	neuronal PAS domain protein 2; ENCODES a protein that exhibits DNA binding (ortholog) AND Hsp90 protein binding (ortholog) AND INVOLVED IN circadian regulation of gene expression (ortholog) AND circadian sleep/wake cycle (ortholog) AND locomotor rhythm (ortholog) AND FOUND IN nucleus (ortholog) AND transcription factor complex (ortholog) AND INTERACTS WITH 2-methoxyethanol AND chloroprene AND cis…	Coding
TC1800001039.rn.1	7.58	7.42	8.09	0.0304	0.0902	Npc1	Niemann-Pick disease, type C1; ENCODES a protein that exhibits cholesterol binding (ortholog) AND INVOLVED IN negative regulation of cell death AND response to cadmium ion AND adult walking behavior (ortholog) AND ASSOCIATED WITH Niemann-Pick Disease Type C (ortholog) AND FOUND IN endoplasmic reticulum (ortholog) AND endosome (ortholog) AND extracellular region (ortholog) AND INTERACTS WITH 2 3 7…	Coding
TC0600002860.rn.1	7.69	7.87	7.46	0.0193	0.0673	Npc2	Niemann-Pick disease, type C2; ENCODES a protein that exhibits cholesterol binding (ortholog) AND enzyme binding (ortholog) AND INVOLVED IN cholesterol efflux (ortholog) AND cholesterol homeostasis (ortholog) AND cholesterol transport (ortholog) AND ASSOCIATED WITH Niemann-Pick disease type C2 (ortholog) AND Niemann-Pick Diseases (ortholog) AND FOUND IN cell (ortholog) AND extracellular vesicular…	Coding
TC0200003085.rn.1	3.72	3.65	4.2	0.003	0.0208	Npr3	natriuretic peptide receptor 3; ENCODES a protein that exhibits G-protein coupled peptide receptor activity AND natriuretic peptide receptor activity AND peptide hormone binding AND INVOLVED IN adenylate cyclase-inhibiting G-protein coupled receptor signaling pathway AND negative regulation of adenylate cyclase activity AND negative regulation of smooth muscle cell proliferation AND PARTICIPATES …	Coding
TC0400000887.rn.1	4.58	4.31	5.04	0.0175	0.0632	Npy	neuropeptide Y; ENCODES a protein that exhibits neuropeptide Y receptor binding AND G-protein coupled receptor binding (ortholog) AND INVOLVED IN adult feeding behavior AND negative regulation of blood pressure AND neuropeptide signaling pathway AND PARTICIPATES IN neuropeptide Y metabolic pathway AND ASSOCIATED WITH Alcoholism AND Cerebral Hemorrhage AND Diabetes Mellitus Type 2 AND FOUND IN ext…	Coding
TC1300000752.rn.1	7.59	7.01	7.72	0.3496	0.4506	Nr1i3	nuclear receptor subfamily 1, group I, member 3; ENCODES a protein that exhibits DNA binding (ortholog) AND RNA polymerase II regulatory region sequence-specific DNA binding (ortholog) AND RNA polymerase II transcription regulatory region sequence-specific DNA binding transcription factor activity involved in positive regulation of transcription (ortholog) AND INVOLVED IN negative regulation of t…	Coding
TC0400001426.rn.1	5.92	5.75	6.25	0.1011	0.1949	Nr2c2	nuclear receptor subfamily 2, group C, member 2; ENCODES a protein that exhibits protein heterodimerization activity (ortholog) AND sequence-specific DNA binding (ortholog) AND sequence-specific DNA binding transcription factor activity (ortholog) AND INVOLVED IN cerebellum development (ortholog) AND meiotic cell cycle (ortholog) AND positive regulation of behavior (ortholog) AND FOUND IN nucleus…	Coding
TC0X00001254.rn.1	9.1	8.44	9.3	9.01e-05	0.0028	Nsdhl	NAD(P) dependent steroid dehydrogenase-like; NAD(P) dependent steroid dehydrogenase-like (Nsdhl), mRNA; ENCODES a protein that exhibits 3-beta-hydroxy-delta5-steroid dehydrogenase activity (inferred) AND sterol-4-alpha-carboxylate 3-dehydrogenase (decarboxylating) activity (inferred) AND INVOLVED IN cholesterol metabolic process (ortholog) AND hair follicle development (ortholog) AND labyrinthine…	Coding
TC0100004319.rn.1	6.59	6.41	6.83	0.0035	0.0225	Nsun2	NOP2/Sun RNA methyltransferase family, member 2; ENCODES a protein that exhibits poly(A) RNA binding (ortholog) AND tRNA (cytosine-5-)-methyltransferase activity (ortholog) AND INVOLVED IN tRNA methylation (ortholog) AND ASSOCIATED WITH Mental Retardation Autosomal Recessive 5 (ortholog) AND FOUND IN cytoplasm (ortholog) AND nucleolus (ortholog) AND nucleus (ortholog) AND INTERACTS WITH 2 6-dinit…	Coding
TC1200001350.rn.1	5.38	5.12	5.51	0.0043	0.0255	Nsun5	NOP2/Sun domain family, member 5; ENCODES a protein that exhibits poly(A) RNA binding (ortholog) AND FOUND IN nucleolus (ortholog) AND nucleus (ortholog) AND INTERACTS WITH 2 4-dinitrotoluene AND 4-amino-2 6-dinitrotoluene AND clofibric acid; NOP2/Sun domain family, member 5 (Nsun5), mRNA.	Coding
TC0400003771.rn.1	4.79	4.39	4.81	0.0377	0.1039	Ntf3	neurotrophin 3; ENCODES a protein that exhibits nerve growth factor binding AND chemoattractant activity (ortholog) AND growth factor activity (ortholog) AND INVOLVED IN myelination AND nervous system development AND positive regulation of glial cell differentiation AND PARTICIPATES IN mitogen activated protein kinase signaling pathway AND neurotrophic factor signaling pathway AND ASSOCIATED WITH…	Coding
TC0200004013.rn.1	4.23	3.96	4.31	0.0037	0.0236	Ntrk1	neurotrophic tyrosine kinase, receptor, type 1; neurotrophic tyrosine kinase, receptor, type 1 (Ntrk1), mRNA; ENCODES a protein that exhibits ephrin receptor binding AND kinase binding AND nerve growth factor binding AND INVOLVED IN aging AND axon guidance AND cellular response to growth factor stimulus AND PARTICIPATES IN apoptotic cell death pathway AND endocytosis pathway AND mitogen activated…	Coding
TC0300002567.rn.1	4.11	3.79	4.5	0.0006	0.0087	Ntsr1	neurotensin receptor 1; ENCODES a protein that exhibits G-protein coupled neurotensin receptor activity (inferred) AND INVOLVED IN adult locomotory behavior (ortholog) AND PARTICIPATES IN calcium/calcium-mediated signaling pathway AND FOUND IN integral to membrane (inferred) AND plasma membrane (inferred) AND INTERACTS WITH N-nitrosodiethylamine AND indole-3-methanol AND 3 4-methylenedioxymethamp…	Coding
TC0100005237.rn.1	6.99	6.61	7.16	0.0059	0.031	Nudt19	nudix (nucleoside diphosphate linked moiety X)-type motif 19; nudix (nucleoside diphosphate linked moiety X)-type motif 19 (Nudt19), mRNA; ENCODES a protein that exhibits receptor binding (ortholog) AND INVOLVED IN metabolic process (inferred) AND FOUND IN mitochondrion (ortholog) AND INTERACTS WITH 2 3 7 8-tetrachlorodibenzodioxine AND 2 4-dinitrotoluene AND 17beta-estradiol (ortholog); Chalmel,…	Coding
TC1200001440.rn.1	5.6	5.31	5.93	0.0407	0.109	Nupr1l	nuclear protein, transcriptional regulator, 1-like; INTERACTS WITH 2 3 7 8-tetrachlorodibenzodioxine AND toluene AND pirinixic acid (ortholog)	Coding
						Nutf2
TC0X00001434.rn.1	2.27	2.11	2.58	0.01	0.0432	Nyx	nyctalopin; INVOLVED IN visual perception (ortholog) AND ASSOCIATED WITH Night Blindness (ortholog) AND NIGHT BLINDNESS CONGENITAL STATIONARY TYPE 1A (ortholog) AND FOUND IN intracellular (ortholog) AND INTERACTS WITH benzo[a]pyrene (ortholog)	Coding
TC0900001514.rn.1	4.64	4.32	4.7	0.0042	0.0253	Oard1	O-acyl-ADP-ribose deacylase 1; ENCODES a protein that exhibits deacetylase activity (ortholog) AND purine nucleoside binding (ortholog) AND INVOLVED IN purine nucleoside metabolic process (ortholog) AND INTERACTS WITH cobalt dichloride (ortholog) AND coumestrol (ortholog) AND ethyl methanesulfonate (ortholog)	Coding
TC0100006791.rn.1	9.35	7.97	9.65	7.15e-05	0.0025	Oat	ornithine aminotransferase; ENCODES a protein that exhibits ornithine-oxo-acid transaminase activity (ortholog) AND INVOLVED IN protein hexamerization (ortholog) AND PARTICIPATES IN arginine and proline metabolic pathway AND ASSOCIATED WITH Gyrate Atrophy (ortholog) AND FOUND IN cytoplasm AND mitochondrion AND INTERACTS WITH 1 2 4-trimethylbenzene AND 2 2 2-tetramine AND 2 3 7 8-tetrachlorodibenz…	Coding
TC0900001730.rn.1	4.78	5.75	4.75	3.34e-05	0.0017	Ogfrl1	opioid growth factor receptor-like 1; ENCODES a protein that exhibits receptor activity (inferred) AND FOUND IN membrane (inferred) AND INTERACTS WITH N-methyl-N-nitrosourea AND 17beta-estradiol (ortholog) AND 2 3 7 8-tetrachlorodibenzodioxine (ortholog)	Coding
TC0700000101.rn.1	1.79	1.87	1.62	0.0179	0.064	Olr1012	olfactory receptor 1012; ENCODES a protein that exhibits olfactory receptor activity (inferred) AND INVOLVED IN detection of chemical stimulus involved in sensory perception of smell (inferred) AND G-protein coupled receptor signaling pathway (inferred) AND FOUND IN integral component of membrane (inferred) AND INTERACTS WITH cadmium atom (ortholog)	Coding
TC0700002050.rn.1	2.38	2.09	2.41	0.1308	0.2307	Olr1016	olfactory receptor 1016; ENCODES a protein that exhibits G-protein coupled receptor activity (inferred) AND olfactory receptor activity (inferred) AND INVOLVED IN detection of chemical stimulus involved in sensory perception of smell (inferred) AND G-protein coupled receptor signaling pathway (inferred) AND FOUND IN integral component of membrane (inferred) AND plasma membrane (inferred) AND INTE…	Coding
TC0700000112.rn.1	1.7	1.75	1.66	0.4061	0.5023	Olr1049; LOC100909568	olfactory receptor 1049; ENCODES a protein that exhibits G-protein coupled receptor activity (inferred) AND olfactory receptor activity (inferred) AND INVOLVED IN detection of chemical stimulus involved in sensory perception of smell (inferred) AND G-protein coupled receptor signaling pathway (inferred) AND FOUND IN integral component of membrane (inferred) AND plasma membrane (inferred)	Coding
TC0700000305.rn.1	1.47	1.64	1.32	0.1781	0.2841	Olr1057; Olr931	olfactory receptor 1057; olfactory receptor 931; ENCODES a protein that exhibits G-protein coupled receptor activity (inferred) AND olfactory receptor activity (inferred) AND INVOLVED IN detection of chemical stimulus involved in sensory perception of smell (inferred) AND G-protein coupled receptor signaling pathway (inferred) AND FOUND IN integral component of membrane (inferred) AND plasma memb…	Coding
TC0800000185.rn.1	1.76	1.95	1.6	0.0385	0.1053	Olr1186	olfactory receptor 1186; ENCODES a protein that exhibits G-protein coupled receptor activity (inferred) AND olfactory receptor activity (inferred) AND INVOLVED IN detection of chemical stimulus involved in sensory perception of smell (inferred) AND G-protein coupled receptor signaling pathway (inferred) AND FOUND IN integral component of membrane (inferred) AND plasma membrane (inferred) AND INTE…	Coding
TC0800000416.rn.1	2.37	2.2	2.43	0.0782	0.1657	Olr1196	olfactory receptor 1196; ENCODES a protein that exhibits G-protein coupled receptor activity (inferred) AND olfactory receptor activity (inferred) AND INVOLVED IN detection of chemical stimulus involved in sensory perception of smell (inferred) AND G-protein coupled receptor signaling pathway (inferred) AND FOUND IN integral component of membrane (inferred) AND plasma membrane (inferred) AND INTE…	Coding
TC0400000022.rn.1	2.2	2.37	2.02	0.0445	0.1155	Olr1233	olfactory receptor 1233; olfactory receptor 1233 (Olr1233), mRNA; ENCODES a protein that exhibits G-protein coupled receptor activity (inferred) AND olfactory receptor activity (inferred) AND INVOLVED IN detection of chemical stimulus involved in sensory perception of smell (inferred) AND G-protein coupled receptor signaling pathway (inferred) AND FOUND IN integral component of membrane (inferred…	Coding
TC0400000023.rn.1	2.3	2.37	2.19	0.2643	0.3712	Olr1235	olfactory receptor 1235; ENCODES a protein that exhibits G-protein coupled receptor activity (inferred) AND olfactory receptor activity (inferred) AND INVOLVED IN detection of chemical stimulus involved in sensory perception of smell (inferred) AND G-protein coupled receptor signaling pathway (inferred) AND FOUND IN integral component of membrane (inferred) AND plasma membrane (inferred) AND INTE…	Coding
TC0800000467.rn.1	1.68	1.54	1.79	0.2716	0.378	Olr1256	olfactory receptor 1256 [Source:RGD Symbol;Acc:1333525]	Coding
TC0300002239.rn.1	1.51	1.49	1.55	0.7349	0.7867	Olr1261	olfactory receptor 1261; ENCODES a protein that exhibits G-protein coupled receptor activity (inferred) AND olfactory receptor activity (inferred) AND INVOLVED IN detection of chemical stimulus involved in sensory perception of smell (inferred) AND G-protein coupled receptor signaling pathway (inferred) AND FOUND IN integral component of membrane (inferred) AND plasma membrane (inferred) AND INTE…	Coding
TSUnmapped00000161.rn.1	1.56	1.62	1.42	0.1276	0.2268	Olr1278	olfactory receptor 1278	Coding
TC1500000548.rn.1	1.6	1.52	1.62	0.4296	0.5237	Olr1285	olfactory receptor 1285; ENCODES a protein that exhibits olfactory receptor activity (inferred) AND INVOLVED IN detection of chemical stimulus involved in sensory perception of smell (inferred) AND G-protein coupled receptor signaling pathway (inferred) AND FOUND IN integral component of membrane (inferred)	Coding
TSUnmapped00000159.rn.1	1.91	1.98	1.72	0.1245	0.2232	Olr1293	olfactory receptor 1293	Coding
TC0100006244.rn.1	1.58	1.76	1.5	0.354	0.4547	Olr131	olfactory receptor 131; ENCODES a protein that exhibits G-protein coupled receptor activity (inferred) AND olfactory receptor activity (inferred) AND INVOLVED IN detection of chemical stimulus involved in sensory perception of smell (inferred) AND G-protein coupled receptor signaling pathway (inferred) AND FOUND IN integral component of membrane (inferred) AND plasma membrane (inferred) AND INTER…	Coding
TC0100002241.rn.1	2.11	1.89	1.84	0.0347	0.0984	Olr132	olfactory receptor 132; ENCODES a protein that exhibits G-protein coupled receptor activity (inferred) AND olfactory receptor activity (inferred) AND INVOLVED IN detection of chemical stimulus involved in sensory perception of smell (inferred) AND G-protein coupled receptor signaling pathway (inferred) AND FOUND IN integral component of membrane (inferred) AND plasma membrane (inferred) AND INTER…	Coding
TC0800000493.rn.1	1.61	1.55	1.63	0.3592	0.4594	Olr1326	olfactory receptor 1326	Coding
TC0100002246.rn.1	2.64	2.74	2.42	0.0074	0.0357	Olr137	olfactory receptor 137; ENCODES a protein that exhibits G-protein coupled receptor activity (inferred) AND olfactory receptor activity (inferred) AND INVOLVED IN detection of chemical stimulus involved in sensory perception of smell (inferred) AND G-protein coupled receptor signaling pathway (inferred) AND FOUND IN integral component of membrane (inferred) AND plasma membrane (inferred) AND INTER…	Coding
TC1000003212.rn.1	3.11	3	3.27	0.1805	0.2867	Olr1507	olfactory receptor 1507; ENCODES a protein that exhibits G-protein coupled receptor activity (inferred) AND olfactory receptor activity (inferred) AND INVOLVED IN detection of chemical stimulus involved in sensory perception of smell (inferred) AND G-protein coupled receptor signaling pathway (inferred) AND FOUND IN integral component of membrane (inferred) AND plasma membrane (inferred)	Coding
TC1100000960.rn.1	1.9	2.15	1.75	0.0303	0.09	Olr1567	olfactory receptor 1567	Coding
TC1100000966.rn.1	1.9	2.15	1.75	0.0303	0.09	Olr1567	olfactory receptor 1567 (Olr1567), mRNA; ENCODES a protein that exhibits G-protein coupled receptor activity (inferred) AND olfactory receptor activity (inferred) AND INVOLVED IN detection of chemical stimulus involved in sensory perception of smell (inferred) AND G-protein coupled receptor signaling pathway (inferred) AND FOUND IN integral component of membrane (inferred) AND plasma membrane (in…	Coding
TC1300000814.rn.1	2.07	2.13	1.95	0.0477	0.1208	Olr1587	olfactory receptor 1587; ENCODES a protein that exhibits G-protein coupled receptor activity (inferred) AND olfactory receptor activity (inferred) AND INVOLVED IN detection of chemical stimulus involved in sensory perception of smell (inferred) AND G-protein coupled receptor signaling pathway (inferred) AND FOUND IN integral component of membrane (inferred) AND plasma membrane (inferred)	Coding
TC1300000815.rn.1	2.35	2.76	2.05	0.0124	0.05	Olr1588	olfactory receptor 1588	Coding
TC1300000817.rn.1	2.61	2.83	2.48	0.039	0.1061	Olr1590	olfactory receptor 1590; ENCODES a protein that exhibits G-protein coupled receptor activity (inferred) AND olfactory receptor activity (inferred) AND INVOLVED IN detection of chemical stimulus involved in sensory perception of smell (inferred) AND G-protein coupled receptor signaling pathway (inferred) AND FOUND IN integral component of membrane (inferred) AND plasma membrane (inferred) AND INTE…	Coding
TC1300000819.rn.1	1.97	2.26	1.71	0.0053	0.0289	Olr1593	olfactory receptor 1593; ENCODES a protein that exhibits G-protein coupled receptor activity (inferred) AND olfactory receptor activity (inferred) AND INVOLVED IN detection of chemical stimulus involved in sensory perception of smell (inferred) AND G-protein coupled receptor signaling pathway (inferred) AND FOUND IN integral component of membrane (inferred) AND plasma membrane (inferred) AND INTE…	Coding
TC2000000936.rn.1	2.03	2.14	1.96	0.1572	0.2611	Olr1680	olfactory receptor 1680; olfactory receptor 1680 (Olr1680), mRNA; ENCODES a protein that exhibits G-protein coupled receptor activity (inferred) AND olfactory receptor activity (inferred) AND INVOLVED IN detection of chemical stimulus involved in sensory perception of smell (inferred) AND G-protein coupled receptor signaling pathway (inferred) AND FOUND IN integral component of membrane (inferred…	Coding
TC2000000938.rn.1	2.04	2.26	1.73	0.0154	0.0578	Olr1682	olfactory receptor 1682; olfactory receptor 1682 (Olr1682), mRNA; ENCODES a protein that exhibits G-protein coupled receptor activity (inferred) AND olfactory receptor activity (inferred) AND INVOLVED IN detection of chemical stimulus involved in sensory perception of smell (inferred) AND G-protein coupled receptor signaling pathway (inferred) AND FOUND IN integral component of membrane (inferred…	Coding
TC2000000028.rn.1	1.97	2.17	1.85	0.0301	0.0897	Olr1704	olfactory receptor 1704 (Olr1704), mRNA; ENCODES a protein that exhibits G-protein coupled receptor activity (inferred) AND olfactory receptor activity (inferred) AND INVOLVED IN detection of chemical stimulus involved in sensory perception of smell (inferred) AND G-protein coupled receptor signaling pathway (inferred) AND FOUND IN integral component of membrane (inferred) AND plasma membrane (in…	Coding
TC0100002310.rn.1	1.57	1.77	1.47	0.1008	0.1944	Olr242	olfactory receptor 242; ENCODES a protein that exhibits G-protein coupled receptor activity (inferred) AND olfactory receptor activity (inferred) AND INVOLVED IN detection of chemical stimulus involved in sensory perception of smell (inferred) AND G-protein coupled receptor signaling pathway (inferred) AND FOUND IN integral component of membrane (inferred) AND plasma membrane (inferred) AND INTER…	Coding
TC0100006339.rn.1	1.93	2.15	1.73	0.0205	0.07	Olr251	olfactory receptor 251; ENCODES a protein that exhibits G-protein coupled receptor activity (inferred) AND olfactory receptor activity (inferred) AND INVOLVED IN detection of chemical stimulus involved in sensory perception of smell (inferred) AND G-protein coupled receptor signaling pathway (inferred) AND FOUND IN integral component of membrane (inferred) AND plasma membrane (inferred) AND INTER…	Coding
TC0100006345.rn.1	1.66	1.82	1.49	0.0354	0.0998	Olr257	olfactory receptor 257; olfactory receptor 257 (Olr257), mRNA; ENCODES a protein that exhibits G-protein coupled receptor activity (inferred) AND olfactory receptor activity (inferred) AND INVOLVED IN detection of chemical stimulus involved in sensory perception of smell (inferred) AND G-protein coupled receptor signaling pathway (inferred) AND FOUND IN integral component of membrane (inferred) A…	Coding
TC0100006346.rn.1	1.76	1.92	1.68	0.0372	0.103	Olr259	olfactory receptor 259; ENCODES a protein that exhibits G-protein coupled receptor activity (inferred) AND olfactory receptor activity (inferred) AND INVOLVED IN detection of chemical stimulus involved in sensory perception of smell (inferred) AND G-protein coupled receptor signaling pathway (inferred) AND FOUND IN integral component of membrane (inferred) AND plasma membrane (inferred) AND INTER…	Coding
TC0100006348.rn.1	1.63	1.77	1.59	0.2314	0.3392	Olr264	olfactory receptor 264	Coding
TC0100002323.rn.1	2.02	2.53	1.82	0.006	0.0313	Olr272	olfactory receptor 272; ENCODES a protein that exhibits olfactory receptor activity (inferred) AND INVOLVED IN detection of chemical stimulus involved in sensory perception of smell (inferred) AND G-protein coupled receptor signaling pathway (inferred) AND FOUND IN integral component of membrane (inferred)	Coding
TC0100002847.rn.1	2.32	2.56	2.12	0.2086	0.3164	Olr300	olfactory receptor 300; ENCODES a protein that exhibits G-protein coupled receptor activity (inferred) AND olfactory receptor activity (inferred) AND INVOLVED IN detection of chemical stimulus involved in sensory perception of smell (inferred) AND G-protein coupled receptor signaling pathway (inferred) AND FOUND IN integral component of membrane (inferred) AND plasma membrane (inferred)	Coding
TC0100002848.rn.1	2.39	2.47	2.24	0.7496	0.7989	Olr302	olfactory receptor 302; ENCODES a protein that exhibits G-protein coupled receptor activity (inferred) AND olfactory receptor activity (inferred) AND INVOLVED IN detection of chemical stimulus involved in sensory perception of smell (inferred) AND G-protein coupled receptor signaling pathway (inferred) AND FOUND IN integral component of membrane (inferred)	Coding
TC0100003259.rn.1	1.66	1.79	1.57	0.0832	0.1721	Olr336	olfactory receptor 336; ENCODES a protein that exhibits G-protein coupled receptor activity (inferred) AND olfactory receptor activity (inferred) AND INVOLVED IN detection of chemical stimulus involved in sensory perception of smell (inferred) AND G-protein coupled receptor signaling pathway (inferred) AND FOUND IN integral component of membrane (inferred) AND plasma membrane (inferred)	Coding
TC0100003255.rn.1	1.79	1.96	1.72	0.0881	0.1784	Olr338	olfactory receptor 338; ENCODES a protein that exhibits G-protein coupled receptor activity (inferred) AND olfactory receptor activity (inferred) AND INVOLVED IN detection of chemical stimulus involved in sensory perception of smell (inferred) AND G-protein coupled receptor signaling pathway (inferred) AND FOUND IN integral component of membrane (inferred) AND plasma membrane (inferred) AND INTER…	Coding
TC0100003268.rn.1	2.08	2.27	2	0.1469	0.2494	Olr340	olfactory receptor 340; ENCODES a protein that exhibits G-protein coupled receptor activity (inferred) AND olfactory receptor activity (inferred) AND INVOLVED IN detection of chemical stimulus involved in sensory perception of smell (inferred) AND G-protein coupled receptor signaling pathway (inferred) AND FOUND IN integral component of membrane (inferred) AND plasma membrane (inferred) AND INTER…	Coding
TC0300000331.rn.1	2.07	2.18	1.83	0.0166	0.0609	Olr399; Olr398	olfactory receptor 399; olfactory receptor 398; ENCODES a protein that exhibits olfactory receptor activity (inferred) AND INVOLVED IN detection of chemical stimulus involved in sensory perception of smell (inferred) AND G-protein coupled receptor signaling pathway (inferred) AND FOUND IN integral component of membrane (inferred) AND INTERACTS WITH C60 fullerene; ENCODES a protein that exhibits G…	Coding
TC0300000430.rn.1	2.07	2.29	1.97	0.0828	0.1716	Olr423	olfactory receptor 423; ENCODES a protein that exhibits G-protein coupled receptor activity (inferred) AND olfactory receptor activity (inferred) AND INVOLVED IN detection of chemical stimulus involved in sensory perception of smell (inferred) AND G-protein coupled receptor signaling pathway (inferred) AND FOUND IN integral component of membrane (inferred) AND plasma membrane (inferred) AND INTER…	Coding
TC0300003465.rn.1	1.79	1.98	1.71	0.1852	0.2918	Olr462	olfactory receptor 462; ENCODES a protein that exhibits G-protein coupled receptor activity (inferred) AND olfactory receptor activity (inferred) AND INVOLVED IN detection of chemical stimulus involved in sensory perception of smell (inferred) AND G-protein coupled receptor signaling pathway (inferred) AND FOUND IN integral component of membrane (inferred) AND plasma membrane (inferred) AND INTER…	Coding
TC0300001005.rn.1	2.17	2.27	1.93	0.4268	0.5211	Olr464	olfactory receptor 464; ENCODES a protein that exhibits olfactory receptor activity (inferred) AND INVOLVED IN detection of chemical stimulus involved in sensory perception of smell (inferred) AND G-protein coupled receptor signaling pathway (inferred) AND FOUND IN integral component of membrane (inferred)	Coding
TC0300001007.rn.1	1.84	2.12	1.68	0.0243	0.0779	Olr466	olfactory receptor 466; ENCODES a protein that exhibits olfactory receptor activity (inferred) AND INVOLVED IN detection of chemical stimulus involved in sensory perception of smell (inferred) AND G-protein coupled receptor signaling pathway (inferred) AND FOUND IN integral component of membrane (inferred)	Coding
TC0300001009.rn.1	1.63	1.8	1.59	0.704	0.761	Olr469	olfactory receptor 469; ENCODES a protein that exhibits G-protein coupled receptor activity (inferred) AND olfactory receptor activity (inferred) AND INVOLVED IN detection of chemical stimulus involved in sensory perception of smell (inferred) AND G-protein coupled receptor signaling pathway (inferred) AND FOUND IN integral component of membrane (inferred) AND plasma membrane (inferred)	Coding
TC0300001011.rn.1	1.78	1.82	1.68	0.2346	0.3423	Olr470	olfactory receptor 470; ENCODES a protein that exhibits G-protein coupled receptor activity (inferred) AND olfactory receptor activity (inferred) AND INVOLVED IN detection of chemical stimulus involved in sensory perception of smell (inferred) AND G-protein coupled receptor signaling pathway (inferred) AND FOUND IN integral component of membrane (inferred) AND plasma membrane (inferred) AND INTER…	Coding
TC0300003480.rn.1	1.77	1.86	1.57	0.3808	0.4794	Olr488	olfactory receptor 488; ENCODES a protein that exhibits G-protein coupled receptor activity (inferred) AND olfactory receptor activity (inferred) AND INVOLVED IN detection of chemical stimulus involved in sensory perception of smell (inferred) AND G-protein coupled receptor signaling pathway (inferred) AND FOUND IN integral component of membrane (inferred) AND plasma membrane (inferred) AND INTER…	Coding
TC0300003510.rn.1	1.81	1.84	1.6	0.0724	0.1579	Olr490	olfactory receptor 490 (Olr490), mRNA	Coding
TC0300001068.rn.1	1.98	2.07	1.88	0.4222	0.5169	Olr619	olfactory receptor 619; ENCODES a protein that exhibits G-protein coupled receptor activity (inferred) AND olfactory receptor activity (inferred) AND INVOLVED IN detection of chemical stimulus involved in sensory perception of smell (inferred) AND G-protein coupled receptor signaling pathway (inferred) AND FOUND IN integral component of membrane (inferred) AND plasma membrane (inferred)	Coding
TC0300001083.rn.1	1.97	2.26	1.92	0.0408	0.1092	Olr653	olfactory receptor 653; ENCODES a protein that exhibits G-protein coupled receptor activity (inferred) AND olfactory receptor activity (inferred) AND INVOLVED IN detection of chemical stimulus involved in sensory perception of smell (inferred) AND G-protein coupled receptor signaling pathway (inferred) AND FOUND IN integral component of membrane (inferred) AND plasma membrane (inferred) AND INTER…	Coding
TC0300003593.rn.1	1.75	1.99	1.58	0.2277	0.3354	Olr679	olfactory receptor 679; ENCODES a protein that exhibits olfactory receptor activity (inferred) AND INVOLVED IN detection of chemical stimulus involved in sensory perception of smell (inferred) AND G-protein coupled receptor signaling pathway (inferred) AND FOUND IN integral component of membrane (inferred)	Coding
TC0300003594.rn.1	1.56	1.89	1.4	0.038	0.1045	Olr681	olfactory receptor 681; ENCODES a protein that exhibits olfactory receptor activity (inferred) AND INVOLVED IN detection of chemical stimulus involved in sensory perception of smell (inferred) AND G-protein coupled receptor signaling pathway (inferred) AND FOUND IN integral component of membrane (inferred) AND INTERACTS WITH cadmium dichloride	Coding
TC0300001093.rn.1	1.78	1.94	1.71	0.1329	0.233	Olr684	olfactory receptor 684; ENCODES a protein that exhibits G-protein coupled receptor activity (inferred) AND olfactory receptor activity (inferred) AND INVOLVED IN detection of chemical stimulus involved in sensory perception of smell (inferred) AND G-protein coupled receptor signaling pathway (inferred) AND FOUND IN integral component of membrane (inferred) AND plasma membrane (inferred)	Coding
TC0300003602.rn.1	1.91	1.96	1.59	0.2285	0.3361	Olr698	olfactory receptor 698; ENCODES a protein that exhibits G-protein coupled receptor activity (inferred) AND olfactory receptor activity (inferred) AND INVOLVED IN detection of chemical stimulus involved in sensory perception of smell (inferred) AND G-protein coupled receptor signaling pathway (inferred) AND FOUND IN integral component of membrane (inferred) AND plasma membrane (inferred)	Coding
TC0300003615.rn.1	2.59	2.66	2.33	0.0046	0.0266	Olr716	olfactory receptor 716; ENCODES a protein that exhibits G-protein coupled receptor activity (inferred) AND olfactory receptor activity (inferred) AND INVOLVED IN detection of chemical stimulus involved in sensory perception of smell (inferred) AND G-protein coupled receptor signaling pathway (inferred) AND FOUND IN integral component of membrane (inferred) AND plasma membrane (inferred)	Coding
TC0300001098.rn.1	1.67	1.71	1.5	0.0464	0.1186	Olr722	olfactory receptor 722; ENCODES a protein that exhibits G-protein coupled receptor activity (inferred) AND olfactory receptor activity (inferred) AND INVOLVED IN detection of chemical stimulus involved in sensory perception of smell (inferred) AND G-protein coupled receptor signaling pathway (inferred) AND FOUND IN integral component of membrane (inferred) AND plasma membrane (inferred) AND INTER…	Coding
TC0300001103.rn.1	1.77	1.84	1.67	0.4363	0.5299	Olr728	olfactory receptor 728; ENCODES a protein that exhibits olfactory receptor activity (inferred) AND INVOLVED IN detection of chemical stimulus involved in sensory perception of smell (inferred) AND G-protein coupled receptor signaling pathway (inferred) AND FOUND IN integral component of membrane (inferred) AND INTERACTS WITH ammonium chloride	Coding
TC0300003624.rn.1	1.97	1.89	2.01	0.1385	0.2395	Olr737	olfactory receptor 737; ENCODES a protein that exhibits olfactory receptor activity (inferred) AND INVOLVED IN detection of chemical stimulus involved in sensory perception of smell (inferred) AND G-protein coupled receptor signaling pathway (inferred) AND FOUND IN integral component of membrane (inferred) AND INTERACTS WITH ammonium chloride AND candesartan AND rosiglitazone	Coding
TC0300001382.rn.1	1.41	1.31	1.45	0.6065	0.6781	Olr748	olfactory receptor 748; ENCODES a protein that exhibits G-protein coupled receptor activity (inferred) AND olfactory receptor activity (inferred) AND INVOLVED IN detection of chemical stimulus involved in sensory perception of smell (inferred) AND G-protein coupled receptor signaling pathway (inferred) AND FOUND IN integral component of membrane (inferred) AND plasma membrane (inferred)	Coding
TC0300003873.rn.1	1.61	1.7	1.49	0.0651	0.1473	Olr783	olfactory receptor 783; ENCODES a protein that exhibits G-protein coupled receptor activity (inferred) AND olfactory receptor activity (inferred) AND INVOLVED IN detection of chemical stimulus involved in sensory perception of smell (inferred) AND G-protein coupled receptor signaling pathway (inferred) AND FOUND IN integral component of membrane (inferred) AND plasma membrane (inferred) AND INTER…	Coding
TC0400000774.rn.1	1.98	2.04	1.94	0.5783	0.6539	Olr816	olfactory receptor 816; ENCODES a protein that exhibits G-protein coupled receptor activity (inferred) AND olfactory receptor activity (inferred) AND INVOLVED IN detection of chemical stimulus involved in sensory perception of smell (inferred) AND G-protein coupled receptor signaling pathway (inferred) AND FOUND IN integral component of membrane (inferred) AND plasma membrane (inferred) AND INTER…	Coding
TC0400001638.rn.1	2.55	2.67	2.42	0.0717	0.1569	Olr830	olfactory receptor 830; ENCODES a protein that exhibits G-protein coupled receptor activity (inferred) AND olfactory receptor activity (inferred) AND INVOLVED IN G-protein coupled receptor signaling pathway (inferred) AND detection of chemical stimulus involved in sensory perception of smell (inferred) AND FOUND IN integral to membrane (inferred) AND plasma membrane (inferred)	Coding
TC0500003467.rn.1	2.97	3.29	2.74	0.0173	0.0625	Olr862	olfactory receptor 862; ENCODES a protein that exhibits G-protein coupled receptor activity (inferred) AND olfactory receptor activity (inferred) AND INVOLVED IN detection of chemical stimulus involved in sensory perception of smell (inferred) AND G-protein coupled receptor signaling pathway (inferred) AND FOUND IN integral component of membrane (inferred) AND plasma membrane (inferred)	Coding
TC0700002018.rn.1	1.63	1.68	1.51	0.4527	0.5446	Olr877	olfactory receptor 877; ENCODES a protein that exhibits G-protein coupled receptor activity (inferred) AND olfactory receptor activity (inferred) AND INVOLVED IN detection of chemical stimulus involved in sensory perception of smell (inferred) AND G-protein coupled receptor signaling pathway (inferred) AND FOUND IN integral component of membrane (inferred) AND plasma membrane (inferred) AND INTER…	Coding
TC0700002033.rn.1	1.54	1.69	1.45	0.0728	0.1584	Olr892	olfactory receptor 892; ENCODES a protein that exhibits G-protein coupled receptor activity (inferred) AND olfactory receptor activity (inferred) AND INVOLVED IN detection of chemical stimulus involved in sensory perception of smell (inferred) AND G-protein coupled receptor signaling pathway (inferred) AND FOUND IN integral component of membrane (inferred) AND plasma membrane (inferred) AND INTER…	Coding
TC0700002036.rn.1	2.28	2.38	1.97	0.0609	0.1412	Olr898	olfactory receptor 898; ENCODES a protein that exhibits G-protein coupled receptor activity (inferred) AND olfactory receptor activity (inferred) AND INVOLVED IN detection of chemical stimulus involved in sensory perception of smell (inferred) AND G-protein coupled receptor signaling pathway (inferred) AND FOUND IN integral component of membrane (inferred) AND plasma membrane (inferred) AND INTER…	Coding
TSUnmapped00000183.rn.1	1.64	1.84	1.59	0.0853	0.1747	Olr905	olfactory receptor 905	Coding
TC0700002044.rn.1	1.51	1.6	1.42	0.2057	0.3135	Olr952	olfactory receptor 952 (Olr952), mRNA	Coding
TC0700002043.rn.1	1.69	1.81	1.63	0.0714	0.1564	Olr964	olfactory receptor 964	Coding
TC0800001105.rn.1	6.73	6.52	7.58	0.0042	0.0251	Onecut1	one cut homeobox 1; one cut homeobox 1 (Onecut1), mRNA; ENCODES a protein that exhibits DNA binding AND RNA polymerase II core promoter proximal region sequence-specific DNA binding transcription factor activity involved in positive regulation of transcription AND RNA polymerase II distal enhancer sequence-specific DNA binding transcription factor activity AND INVOLVED IN glucose metabolic proces…	Coding
TC0700003389.rn.1	7.13	6.74	7.49	0.0003	0.0053	Oplah	5-oxoprolinase (ATP-hydrolysing); ENCODES a protein that exhibits 5-oxoprolinase (ATP-hydrolyzing) activity (inferred) AND ATP binding (inferred) AND INVOLVED IN metabolic process (inferred) AND PARTICIPATES IN glutathione metabolic pathway AND INTERACTS WITH 1 2 4-trimethylbenzene AND 2 3 7 8-tetrachlorodibenzodioxine AND 2 4-dinitrotoluene; 5-oxoprolinase (ATP-hydrolysing) (Oplah), mRNA.	Coding
TC0X00000022.rn.1	3.57	3.76	3.3	0.0696	0.1539	Ormdl1	ORM1-like 1 (S. cerevisiae) (Ormdl1), mRNA	Coding
TC0700002008.rn.1	4.95	4.81	5.04	0.056	0.1339	Ormdl2	ORMDL sphingolipid biosynthesis regulator 2; INVOLVED IN ceramide metabolic process (ortholog) AND FOUND IN endoplasmic reticulum (ortholog) AND INTERACTS WITH 2 6-dinitrotoluene AND cadmium dichloride AND clofibric acid; Chalmel, et. al. AceView Annotation Ormdl2.aSep08; ORM1-like 2 (S. cerevisiae) (Ormdl2), mRNA.	Coding
TC1000003718.rn.1	6.51	6.14	6.77	1.73e-05	0.0011	Ormdl3	ORMDL sphingolipid biosynthesis regulator 3; INVOLVED IN ceramide metabolic process (ortholog) AND FOUND IN endoplasmic reticulum (ortholog) AND SPOTS complex (ortholog) AND INTERACTS WITH dibutyl phthalate AND ketamine AND (-)-epigallocatechin 3-gallate (ortholog); Chalmel, et. al. AceView Annotation Ormdl3.cSep08	Coding
TC0200000484.rn.1	3.82	4.52	3.5	1.26e-05	0.0009	Oxct1; LOC690109; LOC100359544	3-oxoacid CoA transferase 1; ENCODES a protein that exhibits 3-oxoacid CoA-transferase activity AND protein homodimerization activity AND INVOLVED IN adipose tissue development AND brain development AND cellular ketone body metabolic process AND PARTICIPATES IN ketone bodies metabolic pathway AND butanoate metabolic pathway AND valine leucine and isoleucine degradation pathway AND ASSOCIATED WITH…	Coding
TC1000004268.rn.1	6.34	6.11	6.49	0.0387	0.1056	Oxld1	FOUND IN mitochondrion (ortholog) AND INTERACTS WITH clofibrate (ortholog)	Coding
TC1000001022.rn.1	3.82	4.19	3.7	0.0611	0.1413	P2rx5	purinergic receptor P2X, ligand-gated ion channel, 5; ENCODES a protein that exhibits ATP binding AND drug binding AND extracellular ATP-gated cation channel activity AND INVOLVED IN neuronal action potential AND protein homooligomerization AND regulation of skeletal muscle tissue regeneration AND PARTICIPATES IN calcium/calcium-mediated signaling pathway AND FOUND IN plasma membrane AND INTERACT…	Coding
TC1200001586.rn.1	5.16	5.7	5.08	0.0017	0.0151	P2rx7	purinergic receptor P2X, ligand-gated ion channel, 7; ENCODES a protein that exhibits ATP binding AND channel activity AND copper ion binding AND INVOLVED IN apoptotic signaling pathway AND bleb assembly AND cell surface receptor signaling pathway AND PARTICIPATES IN calcium/calcium-mediated signaling pathway AND FOUND IN bleb AND cytoplasm AND integral component of nuclear inner membrane AND INT…	Coding
TC0100007603.rn.1	8.39	7.9	8.88	9.78e-06	0.0008	Pank1	pantothenate kinase 1; ENCODES a protein that exhibits pantothenate kinase activity (ortholog) AND INVOLVED IN coenzyme A biosynthetic process (ortholog) AND phosphorylation (ortholog) AND PARTICIPATES IN pantothenic acid metabolic pathway AND FOUND IN cell periphery (ortholog) AND clathrin coat (ortholog) AND cytosol (ortholog) AND INTERACTS WITH 2 3 7 8-tetrachlorodibenzodioxine AND 2 4-dinitro…	Coding
TC0800001961.rn.1	3.97	3.75	3.99	0.0777	0.1651	Panx1	Pannexin 1; Pannexin 1hephaestin-like 1; ENCODES a protein that exhibits gap junction channel activity AND ion channel binding AND protease binding AND INVOLVED IN cell-cell signaling AND calcium ion transport (ortholog) AND cation transport (ortholog) AND PARTICIPATES IN neuron-to-neuron signaling pathway via the electrical synapse AND FOUND IN protein complex AND bleb (ortholog) AND endoplasmic…	Coding
TC0500001660.rn.1	6.17	5.54	6.68	0.0068	0.0338	Paqr7	progestin and adipoQ receptor family member VII; FOUND IN integral component of membrane (inferred) AND INTERACTS WITH 2 4-dinitrotoluene AND indole-3-methanol AND 2 3 7 8-tetrachlorodibenzodioxine (ortholog)	Coding
TC1800001310.rn.1	6.59	5.81	6.85	0.0071	0.0348	Pcdh1	Protein Pcdh1; ENCODES a protein that exhibits calcium ion binding (inferred) AND INVOLVED IN homophilic cell adhesion (inferred) AND FOUND IN integral component of membrane (inferred) AND plasma membrane (inferred) AND INTERACTS WITH all-trans-retinoic acid AND 17beta-estradiol (ortholog) AND 2 3 7 8-tetrachlorodibenzodioxine (ortholog); protocadherin 1	Coding
TC1800000346.rn.1	2.62	2.8	2.49	0.0459	0.1177	Pcdhb21	protocadherin beta 21; ENCODES a protein that exhibits calcium ion binding (inferred) AND INVOLVED IN homophilic cell adhesion (inferred) AND FOUND IN integral component of membrane (inferred) AND plasma membrane (inferred) AND INTERACTS WITH 1-nitropyrene (ortholog) AND 17beta-estradiol (ortholog) AND 2 3 7 8-tetrachlorodibenzodioxine (ortholog)	Coding
TC0500003281.rn.1	7.21	5.13	7.54	9.94e-09	2.05e-05	Pcsk9	proprotein convertase subtilisin/kexin type 9; ENCODES a protein that exhibits apolipoprotein binding (ortholog) AND apolipoprotein receptor binding (ortholog) AND low-density lipoprotein particle binding (ortholog) AND INVOLVED IN cellular response to insulin stimulus AND cellular response to starvation AND cholesterol homeostasis AND ASSOCIATED WITH Coronary Disease (ortholog) AND Hypercholeste…	Coding
TC0500003810.rn.1	4.61	4.35	4.9	0.0004	0.0065	Pdik1l	PDLIM1 interacting kinase 1 like; ENCODES a protein that exhibits ATP binding (inferred) AND protein serine/threonine kinase activity (inferred) AND INVOLVED IN protein phosphorylation (inferred) AND INTERACTS WITH ketamine AND 17beta-estradiol (ortholog) AND 2 3 7 8-tetrachlorodibenzodioxine (ortholog)	Coding
TC0400002408.rn.1	7.35	8.49	6.81	0.001	0.0113	Pdk4	pyruvate dehydrogenase kinase, isozyme 4; ENCODES a protein that exhibits ATP binding AND pyruvate dehydrogenase (acetyl-transferring) kinase activity AND protein kinase activity (ortholog) AND INVOLVED IN protein phosphorylation AND cellular response to fatty acid (ortholog) AND cellular response to starvation (ortholog) AND PARTICIPATES IN pyruvate metabolic pathway AND FOUND IN mitochondrion A…	Coding
TC2000000854.rn.1	5.46	5.32	5.65	0.0005	0.0073	Pdss2	prenyl (decaprenyl) diphosphate synthase, subunit 2; ENCODES a protein that exhibits protein heterodimerization activity (ortholog) AND trans-hexaprenyltranstransferase activity (ortholog) AND trans-octaprenyltranstransferase activity (ortholog) AND INVOLVED IN isoprenoid biosynthetic process (ortholog) AND protein heterotetramerization (ortholog) AND regulation of body fluid levels (ortholog) AN…	Coding
TC0200001776.rn.1	6.81	6.4	7.11	1.76e-05	0.0011	Pdzk1	PDZ domain containing 1; ENCODES a protein that exhibits protein complex binding AND scavenger receptor binding AND PDZ domain binding (ortholog) AND INVOLVED IN carnitine transport (ortholog) AND establishment of protein localization to plasma membrane (ortholog) AND positive regulation of ion transmembrane transport (ortholog) AND FOUND IN apical plasma membrane AND membrane raft AND microvillu…	Coding
TC0400003470.rn.1	5.73	4.95	5.83	0.0022	0.0174	Pdzrn3	PDZ domain containing RING finger 3; PDZ domain containing RING finger 3 (Pdzrn3), mRNA	Coding
TC1300001938.rn.1	4.38	4.63	4.45	0.0153	0.0576	Pea15	phosphoprotein enriched in astrocytes 15; INVOLVED IN response to morphine AND negative regulation of extrinsic apoptotic signaling pathway via death domain receptors (ortholog) AND negative regulation of glucose import (ortholog) AND FOUND IN cytoplasm (inferred) AND INTERACTS WITH 1 3-dinitrobenzene AND 2 3 7 8-tetrachlorodibenzodioxine AND all-trans-retinoic acid	Coding
TC1000002926.rn.1	9.39	8.26	9.55	8.22e-08	6.57e-05	Pemt	phosphatidylethanolamine N-methyltransferase; phosphatidylethanolamine N-methyltransferase (Pemt), mRNA; ENCODES a protein that exhibits phosphatidylethanolamine binding AND phosphatidylethanolamine N-methyltransferase activity AND S-adenosylmethionine-dependent methyltransferase activity AND INVOLVED IN glycerophospholipid metabolic process AND negative regulation of cell proliferation AND phosp…	Coding
TC0100003696.rn.1	5.84	5.41	6.28	3.61e-05	0.0017	Peo1	progressive external ophthalmoplegia 1; ENCODES a protein that exhibits 5'-3' DNA helicase activity (ortholog) AND DNA helicase activity (ortholog) AND protease binding (ortholog) AND INVOLVED IN cellular response to glucose stimulus AND DNA unwinding involved in DNA replication (ortholog) AND mitochondrial DNA replication (ortholog) AND ASSOCIATED WITH Diabetes Mellitus Experimental AND MITOCHON…	Coding
TCUn_AABR07024203v100000006.rn.1	5.63	5.43	5.94	0.0021	0.0168	PEX12	Peroxisome assembly protein 12	Coding
TC1300000779.rn.1	6.11	5.89	6.38	9.11e-05	0.0029	Pex19	peroxisomal biogenesis factor 19 isoform 2; ENCODES a protein that exhibits ATPase binding (ortholog) AND peroxisome membrane class-1 targeting sequence binding (ortholog) AND protein N-terminus binding (ortholog) AND INVOLVED IN chaperone-mediated protein folding (ortholog) AND chaperone-mediated protein transport (ortholog) AND establishment of protein localization to peroxisome (ortholog) AND …	Coding
TSUnmapped00000046.rn.1	8.14	7.91	8.49	0.0003	0.0059	Pex19	peroxisomal biogenesis factor 19	Coding
TC0400003712.rn.1	7.16	6.45	7.34	7.07e-07	0.0002	Pex5	peroxisomal biogenesis factor 5; ENCODES a protein that exhibits enzyme binding (ortholog) AND peroxisome matrix targeting signal-1 binding (ortholog) AND peroxisome targeting sequence binding (ortholog) AND INVOLVED IN cell development (ortholog) AND cellular lipid metabolic process (ortholog) AND cerebral cortex cell migration (ortholog) AND FOUND IN cytosol AND membrane AND peroxisomal membran…	Coding
TC0400003721.rn.1	6.91	6.25	7	7.31e-07	0.0002	Pex5	peroxisomal biogenesis factor 5 (Pex5), mRNA; peroxisomal biogenesis factor 5; peroxisomal biogenesis factor 5 (Pex5), mRNA.; PREDICTED: peroxisomal biogenesis factor 5 (Pex5), mRNA.	Coding
TC1300000759.rn.1	6.55	6.32	6.65	0.0122	0.0495	Pfdn2	prefoldin subunit 2; ENCODES a protein that exhibits unfolded protein binding (inferred) AND INVOLVED IN protein folding (ortholog) AND FOUND IN cytoplasm (ortholog) AND extracellular vesicular exosome (ortholog) AND Golgi apparatus (ortholog) AND INTERACTS WITH 2 3 7 8-tetrachlorodibenzodioxine AND bis(2-ethylhexyl) phthalate AND perfluorooctanoic acid; prefoldin subunit 2 (Pfdn2), mRNA.	Coding
TC1700002049.rn.1	4.15	4.53	4	1.73e-05	0.0011	Pfkp	phosphofructokinase, platelet; ENCODES a protein that exhibits 6-phosphofructokinase activity AND ATP binding AND fructose-6-phosphate binding AND INVOLVED IN carbohydrate phosphorylation AND fructose 1 6-bisphosphate metabolic process AND fructose 6-phosphate metabolic process AND PARTICIPATES IN glycolysis pathway AND fructose and mannose metabolic pathway AND galactose metabolic pathway AND FO…	Coding
TC0800003058.rn.1	4.59	4.78	4.45	0.004	0.0245	Pgm3	phosphoglucomutase 3; ENCODES a protein that exhibits phosphoacetylglucosamine mutase activity (ortholog) AND phosphoglucomutase activity (ortholog) AND INVOLVED IN glucose 1-phosphate metabolic process (ortholog) AND hemopoiesis (ortholog) AND spermatogenesis (ortholog) AND PARTICIPATES IN glycogen biosynthetic pathway AND glycogen degradation pathway AND hexosamine biosynthetic pathway AND ASSO…	Coding
TC1600001173.rn.1	5.35	5.07	5.49	0.0015	0.0141	Phf7	PHD finger protein 7; ENCODES a protein that exhibits zinc ion binding (inferred) AND FOUND IN Golgi apparatus (ortholog) AND nucleus (ortholog) AND plasma membrane (ortholog) AND INTERACTS WITH 2 3 7 8-tetrachlorodibenzodioxine AND 17alpha-ethynylestradiol (ortholog) AND 4 4'-diaminodiphenylmethane (ortholog); PHD finger protein 7 (Phf7), mRNA.	Coding
TC0300000770.rn.1	5.25	4.87	5.41	0.0051	0.0283	Phospho2	phosphatase, orphan 2; ENCODES a protein that exhibits metal ion binding (inferred) AND pyridoxal phosphatase activity (inferred) AND INVOLVED IN dephosphorylation (inferred) AND PARTICIPATES IN vitamin B6 metabolic pathway AND INTERACTS WITH thioacetamide AND 17alpha-ethynylestradiol (ortholog) AND 17beta-hydroxy-5alpha-androstan-3-one (ortholog); phosphatase, orphan 2 (Phospho2), mRNA.	Coding
TC0300005100.rn.1	6.12	6.67	5.95	0.0011	0.0115	Pigu	phosphatidylinositol glycan anchor biosynthesis, class U; ENCODES a protein that exhibits GPI anchor binding (ortholog) AND GPI-anchor transamidase activity (ortholog) AND INVOLVED IN attachment of GPI anchor to protein (ortholog) AND GPI anchor biosynthetic process (ortholog) AND regulation of JAK-STAT cascade (ortholog) AND PARTICIPATES IN glycosylphosphatidylinositol anchor biosynthetic pathwa…	Coding
TC0400001015.rn.1	5.25	5.12	5.38	0.0487	0.1223	Pigy	phosphatidylinositol glycan anchor biosynthesis, class Y; phosphatidylinositol glycan anchor biosynthesis, class Y (Pigy), nuclear gene encoding mitochondrial protein, mRNA.	Coding
TC0100000698.rn.1	3.43	4.16	3.22	3.11e-05	0.0016	Pira2	Protein LOC100912456	Coding
TC0100008014.rn.1	3.25	4.03	3.12	6.22e-06	0.0006	Pira2; Lilra3	Protein LOC100912456; INTERACTS WITH 17beta-estradiol (ortholog) AND 2 3 7 8-tetrachlorodibenzodioxine (ortholog) AND 3 3' 4 4' 5-pentachlorobiphenyl (ortholog)	Coding
TC0100000693.rn.1	4.23	4.89	4.11	8.62e-05	0.0028	Pirb; Lilrb3	paired Ig-like receptor B; leukocyte immunoglobulin-like receptor, subfamily B (with TM and ITIM domains), member 3 (Lilrb3), mRNA; PARTICIPATES IN B cell receptor signaling pathway AND INTERACTS WITH 17beta-estradiol (ortholog) AND 2 3 7 8-tetrachlorodibenzodioxine (ortholog) AND 3 3' 4 4' 5-pentachlorobiphenyl (ortholog); leukocyte immunoglobulin-like receptor, subfamily B (with TM and ITIM dom…	Coding
TC1200001841.rn.1	8.36	8.15	8.54	0.0038	0.0239	Pitpnb	phosphatidylinositol transfer protein, beta; ENCODES a protein that exhibits phosphatidylinositol transporter activity AND INVOLVED IN in utero embryonic development (ortholog) AND FOUND IN Golgi apparatus (inferred) AND intracellular (inferred) AND INTERACTS WITH ammonium chloride AND perfluorooctanoic acid AND 2 3 7 8-tetrachlorodibenzodioxine (ortholog); phosphatidylinositol transfer protein, …	Coding
TC1400000175.rn.1	5.52	5.78	5.13	0.0273	0.0842	Plac8	placenta-specific 8; ENCODES a protein that exhibits chromatin binding (ortholog) AND INVOLVED IN brown fat cell differentiation (ortholog) AND defense response to bacterium (ortholog) AND negative regulation of apoptotic process (ortholog) AND INTERACTS WITH 17alpha-ethynylestradiol AND 2 3 7 8-tetrachlorodibenzodioxine AND 4-amino-2 6-dinitrotoluene	Coding
TC1900000693.rn.1	4.15	4.36	4.01	0.0009	0.0105	Plcg2	phospholipase C, gamma 2	Coding
TC0200000900.rn.1	5.29	6.02	4.92	0.0002	0.0049	Pld1	phospholipase D1, phosphatidylcholine-specific; ENCODES a protein that exhibits phospholipase D activity AND INVOLVED IN phosphatidic acid biosynthetic process AND phospholipid biosynthetic process AND phospholipid catabolic process AND PARTICIPATES IN mTOR signaling pathway AND ceramide signaling pathway AND endocytosis pathway AND ASSOCIATED WITH Seizures AND FOUND IN Golgi cisterna AND intrace…	Coding
TC0600001016.rn.1	5.28	4.97	5.65	0.0003	0.0052	Plekhg3	Protein Plekhg3; ENCODES a protein that exhibits Rho guanyl-nucleotide exchange factor activity (inferred) AND INVOLVED IN positive regulation of Rho GTPase activity (inferred) AND INTERACTS WITH diuron AND fipronil AND 17beta-estradiol (ortholog); pleckstrin homology domain containing, family G (with RhoGef domain) member 3	Coding
TC0100003860.rn.1	3.13	3.32	3	0.0131	0.052	Plekhs1	pleckstrin homology domain containing, family S member 1; ENCODES a protein that exhibits phospholipid binding (inferred) AND INTERACTS WITH 17beta-estradiol (ortholog) AND raloxifene (ortholog)	Coding
TC0500002677.rn.1	4.19	4.85	3.93	0.0007	0.0087	plervo	Unannotated AceView Transcript; Chalmel, et. al. AceView Annotation plervo.aSep08	Coding
TC0500003068.rn.1	7.8	9.03	7.31	2.38e-05	0.0014	Plin2	perilipin 2; INVOLVED IN response to drug AND response to organic cyclic compound AND lipid storage (ortholog) AND PARTICIPATES IN hypoxia inducible factor pathway AND ASSOCIATED WITH Fatty Liver (ortholog) AND Hypertriglyceridemia (ortholog) AND Insulin Resistance (ortholog) AND FOUND IN lipid particle AND cytoplasm (ortholog) AND cytosol (ortholog) AND INTERACTS WITH 1 3-dinitrobenzene AND 2 2'…	Coding
TC2000000733.rn.1	2.06	2.13	1.9	0.0375	0.1036	Pln	phospholamban; ENCODES a protein that exhibits ATPase inhibitor activity AND INVOLVED IN calcium ion transport AND protein homooligomerization AND response to insulin AND PARTICIPATES IN calcium/calmodulin dependent kinase 2 signaling pathway AND calcium/calcium-mediated signaling pathway AND dilated cardiomyopathy pathway AND ASSOCIATED WITH Diabetes Complications AND Diabetes Mellitus Type 2 AN…	Coding
TC0800001293.rn.1	2.96	4.79	2.88	8.78e-08	6.63e-05	Plod2	procollagen lysine, 2-oxoglutarate 5-dioxygenase 2; ENCODES a protein that exhibits iron ion binding (inferred) AND L-ascorbic acid binding (inferred) AND procollagen-lysine 5-dioxygenase activity (inferred) AND INVOLVED IN cellular response to hormone stimulus AND response to hypoxia AND PARTICIPATES IN lysine degradation pathway AND ASSOCIATED WITH Hypothyroidism AND Bruck syndrome 2 (ortholog)…	Coding
TC0X00000147.rn.1	4.74	6.14	5.23	8e-06	0.0007	Plp2	proteolipid protein 2 (colonic epithelium-enriched); ENCODES a protein that exhibits chemokine binding (ortholog) AND FOUND IN extracellular vesicular exosome (ortholog) AND plasma membrane (ortholog) AND INTERACTS WITH 2 4-dinitrotoluene AND 2 6-dinitrotoluene AND cadmium dichloride; proteolipid protein 2 (colonic epithelium-enriched) (Plp2), mRNA.	Coding
TC0800003160.rn.1	7.08	6.49	7.61	1.31e-06	0.0003	Pls1	plastin 1; ENCODES a protein that exhibits actin binding (inferred) AND PARTICIPATES IN auditory mechanotransduction pathway AND FOUND IN extracellular vesicular exosome (ortholog) AND INTERACTS WITH 2 4-dinitrotoluene AND (-)-epigallocatechin 3-gallate (ortholog) AND (S)-nicotine (ortholog); Chalmel, et. al. AceView Annotation Pls1.bSep08	Coding
TC0800001288.rn.1	3.75	4.22	3.39	0.0009	0.0102	Plscr1	phospholipid scramblase 1; ENCODES a protein that exhibits enzyme binding AND calcium ion binding (ortholog) AND CD4 receptor binding (ortholog) AND INVOLVED IN immune response AND phospholipid scrambling AND regulation of Fc receptor mediated stimulatory signaling pathway AND FOUND IN membrane raft AND plasma membrane AND cytosol (ortholog) AND INTERACTS WITH 17alpha-ethynylestradiol AND ammoniu…	Coding
TC0800001290.rn.1	3.45	5.35	3.2	1.14e-08	2.05e-05	Plscr2	phospholipid scramblase 2; phospholipid scramblase 2 (Plscr2), mRNA; FOUND IN cytoplasm (ortholog) AND nucleus (ortholog) AND INTERACTS WITH 2 3 7 8-tetrachlorodibenzodioxine AND cisplatin AND rosiglitazone	Coding
TC0100001236.rn.1	5.84	5.63	6.23	0.0025	0.0189	Polr2i	polymerase (RNA) II (DNA directed) polypeptide I; polymerase (RNA) II (DNA directed) polypeptide I (Polr2i), mRNA.	Coding
TC0100005216.rn.1	5.85	5.66	6.37	0.0029	0.0203	Polr2i	ENCODES a protein that exhibits DNA binding (inferred) AND zinc ion binding (inferred) AND INVOLVED IN transcription from RNA polymerase II promoter (ortholog) AND PARTICIPATES IN Huntington disease pathway AND purine metabolic pathway AND pyrimidine metabolic pathway AND FOUND IN DNA-directed RNA polymerase II core complex (ortholog) AND nucleus (ortholog) AND INTERACTS WITH 2 3 7 8-tetrachlorod…	Coding
TSUnmapped00000066.rn.1	6.09	5.83	6.4	0.0039	0.0244	Polr2i	polymerase (RNA) II (DNA directed) polypeptide I	Coding
TC0100006953.rn.1	7.79	7.46	7.93	0.0025	0.0186	Polr2l	polymerase (RNA) II (DNA directed) polypeptide L (Polr2l), mRNA; polymerase (RNA) II (DNA directed) polypeptide L; polymerase (RNA) II (DNA directed) polypeptide L (Polr2l), mRNA.	Coding
TC0100006930.rn.1	5.84	5.53	6.1	0.0109	0.0459	Polr2l	polymerase (RNA) II (DNA directed) polypeptide L; PARTICIPATES IN Huntington disease pathway AND purine metabolic pathway AND pyrimidine metabolic pathway AND INTERACTS WITH 5-aza-2'-deoxycytidine (ortholog) AND cisplatin (ortholog) AND cobalt dichloride (ortholog)	Coding
TC0200004264.rn.1	6.03	5.86	6.2	0.0498	0.1239	Polr3c	polymerase (RNA) III (DNA directed) polypeptide C; ENCODES a protein that exhibits DNA binding (inferred) AND INVOLVED IN positive regulation of innate immune response (ortholog) AND positive regulation of interferon-beta production (ortholog) AND PARTICIPATES IN purine metabolic pathway AND pyrimidine metabolic pathway AND FOUND IN DNA-directed RNA polymerase III complex (ortholog) AND nucleus (…	Coding
TC0700000231.rn.1	5.5	5.09	5.58	0.0002	0.0046	Polrmt	polymerase (RNA) mitochondrial (DNA directed); ENCODES a protein that exhibits DNA-directed RNA polymerase activity (ortholog) AND poly(A) RNA binding (ortholog) AND INVOLVED IN transcription from mitochondrial promoter (ortholog) AND FOUND IN mitochondrial nucleoid (ortholog) AND mitochondrion (ortholog) AND INTERACTS WITH 2 3 7 8-tetrachlorodibenzodioxine AND doxorubicin AND 17alpha-ethynylestr…	Coding
TC0200001157.rn.1	2.24	2.53	2.1	0.0391	0.1064	Postn	periostin, osteoblast specific factor; ENCODES a protein that exhibits heparin binding (ortholog) AND INVOLVED IN cell adhesion (ortholog) AND extracellular matrix organization (ortholog) AND regulation of Notch signaling pathway (ortholog) AND FOUND IN extracellular matrix (ortholog) AND proteinaceous extracellular matrix (ortholog) AND trans-Golgi network (ortholog) AND INTERACTS WITH (-)-aniso…	Coding
TC0400002552.rn.1	3.93	4.02	3.82	0.055	0.1322	Pot1	protection of telomeres 1; ENCODES a protein that exhibits DEAD/H-box RNA helicase binding (ortholog) AND single-stranded telomeric DNA binding (ortholog) AND telomerase inhibitor activity (ortholog) AND INVOLVED IN chromosome organization (ortholog) AND DNA duplex unwinding (ortholog) AND negative regulation of telomerase activity (ortholog) AND FOUND IN chromosome telomeric region (ortholog) AN…	Coding
TC2000000685.rn.1	7.92	7.39	7.99	0.0005	0.0078	Ppa1	pyrophosphatase (inorganic) 1; ENCODES a protein that exhibits inorganic diphosphatase activity (ortholog) AND pyrophosphatase activity (ortholog) AND INVOLVED IN phosphate-containing compound metabolic process (inferred) AND PARTICIPATES IN oxidative phosphorylation pathway AND FOUND IN extracellular vesicular exosome (ortholog) AND INTERACTS WITH 2 3 7 8-tetrachlorodibenzodioxine AND 2 6-dinitr…	Coding
TC0300002590.rn.1	6.93	6.62	7.32	2.46e-05	0.0014	Ppdpf	pancreatic progenitor cell differentiation and proliferation factor; INVOLVED IN cell differentiation (inferred) AND multicellular organismal development (inferred) AND INTERACTS WITH 1 3-dinitrobenzene AND 6-propyl-2-thiouracil AND L-ethionine; pancreatic progenitor cell differentiation and proliferation factor homolog (zebrafish) (Ppdpf), mRNA.	Coding
TC1_KL567892v1_random00000001.rn.1	3.89	4.06	3.76	0.0286	0.0867	Ppm1n	protein phosphatase, Mg2+/Mn2+ dependent, 1N (Ppm1n), mRNA	Coding
TC1300000278.rn.1	6.94	6.49	7.52	2e-05	0.0012	Ppp1r15b	protein phosphatase 1, regulatory subunit 15B; ENCODES a protein that exhibits protein serine/threonine phosphatase activity (ortholog) AND INVOLVED IN dephosphorylation (ortholog) AND ER overload response (ortholog) AND response to endoplasmic reticulum stress (ortholog) AND FOUND IN protein phosphatase type 1 complex (ortholog) AND INTERACTS WITH diuron AND 17alpha-ethynylestradiol (ortholog) A…	Coding
TC0100007628.rn.1	7.17	8.07	6.88	0.0972	0.1898	Ppp1r3c; PPP1R3C; LOC100910671	protein phosphatase 1, regulatory subunit 3C; Protein phosphatase 1 regulatory subunit 3; ENCODES a protein that exhibits enzyme binding AND phosphoprotein phosphatase activity AND protein phosphatase binding (ortholog) AND INVOLVED IN dephosphorylation AND regulation of glycogen biosynthetic process AND regulation of glycogen catabolic process AND PARTICIPATES IN glycogen biosynthetic pathway AN…	Coding
TC0900000202.rn.1	6.41	6.2	6.68	0.0049	0.0277	Ppp2r5d	PARTICIPATES IN interleukin-2 signaling pathway AND mRNA decay pathway AND Wnt signaling pathway AND INTERACTS WITH (S)-nicotine (ortholog) AND 17alpha-ethynylestradiol (ortholog) AND 2 3 7 8-tetrachlorodibenzodioxine (ortholog); protein phosphatase 2, regulatory subunit B', delta	Coding
TC0600002681.rn.1	5.67	5.56	5.78	0.0328	0.0948	Ppp2r5e	protein phosphatase 2, regulatory subunit B, epsilon isoform; ENCODES a protein that exhibits protein phosphatase type 2A regulator activity (inferred) AND INVOLVED IN regulation of catalytic activity (inferred) AND signal transduction (inferred) AND PARTICIPATES IN mRNA decay pathway AND Wnt signaling pathway AND FOUND IN cytoplasm (ortholog) AND INTERACTS WITH 2 3 7 8-tetrachlorodibenzodioxine …	Coding
TC0600002185.rn.1	4.18	4.54	4.08	0.0022	0.0172	Pqlc3	PQ loop repeat containing 3; INTERACTS WITH aflatoxin B1 AND all-trans-retinoic acid AND beta-naphthoflavone; PQ loop repeat containing 3 (Pqlc3), mRNA.	Coding
TC0100004577.rn.1	4.47	4.38	4.64	0.0073	0.0353	Prdm9	PR domain containing 9; ENCODES a protein that exhibits histone methyltransferase activity (H3-K4 specific) (ortholog) AND recombination hotspot binding (ortholog) AND sequence-specific DNA binding (ortholog) AND INVOLVED IN histone H3-K4 methylation (ortholog) AND histone lysine methylation (ortholog) AND histone methylation (ortholog) AND FOUND IN chromosome (inferred) AND nucleus (inferred) AN…	Coding
TC0200000554.rn.1	6.07	4.85	8.2	2.3e-05	0.0013	Prlr	prolactin receptor; prolactin receptor (Prlr), transcript variant 1, mRNA; ENCODES a protein that exhibits prolactin receptor activity AND protein kinase binding AND peptide hormone binding (ortholog) AND INVOLVED IN prolactin signaling pathway AND activation of transmembrane receptor protein tyrosine kinase activity (ortholog) AND JAK-STAT cascade (ortholog) AND PARTICIPATES IN cytokine mediated…	Coding
TC1000004421.rn.1	6.5	6.14	6.58	0.0011	0.0114	Prpsap1	phosphoribosyl pyrophosphate synthetase-associated protein 1; ENCODES a protein that exhibits enzyme regulator activity AND kinase binding AND INVOLVED IN negative regulation of kinase activity AND FOUND IN protein complex AND ribose phosphate diphosphokinase complex AND INTERACTS WITH 17alpha-ethynylestradiol AND 2 3 7 8-tetrachlorodibenzodioxine AND 6-propyl-2-thiouracil; phosphoribosyl pyropho…	Coding
TC0100005374.rn.1	5.57	5.17	5.76	0.0009	0.0104	Prrg2	proline rich Gla (G-carboxyglutamic acid) 2; ENCODES a protein that exhibits calcium ion binding (inferred) AND FOUND IN extracellular region (inferred) AND INTERACTS WITH 2 4 6-trinitrotoluene AND 2 4-dinitrotoluene AND 2 6-dinitrotoluene	Coding
TC1000000191.rn.1	3.77	3.56	4	0.0023	0.0179	Prss32	protease, serine, 32; protease, serine, 32 (Prss32), mRNA; ENCODES a protein that exhibits serine-type endopeptidase activity (inferred) AND INVOLVED IN proteolysis (inferred) AND FOUND IN plasma membrane (inferred)	Coding
TC1700002346.rn.1	5.87	6.46	5.61	0.0002	0.0047	Prtfdc1	phosphoribosyl transferase domain containing 1; ENCODES a protein that exhibits protein homodimerization activity (ortholog) AND INTERACTS WITH 2 3 7 8-tetrachlorodibenzodioxine AND fipronil AND indole-3-methanol; Chalmel, et. al. AceView Annotation Prtfdc1.bSep08; phosphoribosyl transferase domain containing 1 (Prtfdc1), mRNA.	Coding
TC0700001300.rn.1	3.75	3.98	3.63	0.0355	0.1	Psca	prostate stem cell antigen; prostate stem cell antigen (Psca), mRNA; FOUND IN extracellular vesicular exosome (ortholog) AND INTERACTS WITH amiodarone AND 17beta-estradiol (ortholog) AND 2 3 7 8-tetrachlorodibenzodioxine (ortholog)	Coding
TC1900001363.rn.1	6.96	7.25	6.67	0.052	0.1274	Psmb10	proteasome subunit beta 10; ENCODES a protein that exhibits threonine-type endopeptidase activity (inferred) AND INVOLVED IN cell morphogenesis (ortholog) AND T cell proliferation (ortholog) AND PARTICIPATES IN ubiquitin/proteasome degradation pathway AND FOUND IN proteasome core complex (ortholog) AND spermatoproteasome complex (ortholog) AND INTERACTS WITH 1 3-dinitrobenzene AND 17alpha-ethynyl…	Coding
TC2000001061.rn.1	7.11	7.44	6.74	0.0178	0.0637	Psmb9	proteasome subunit beta 9; ENCODES a protein that exhibits threonine-type endopeptidase activity (inferred) AND INVOLVED IN antigen processing and presentation (ortholog) AND PARTICIPATES IN ubiquitin/proteasome degradation pathway AND ASSOCIATED WITH Colorectal Neoplasms (ortholog) AND Diabetes Mellitus Type 1 (ortholog) AND Esophageal Neoplasms (ortholog) AND FOUND IN cytoplasm (ortholog) AND e…	Coding
TC0300002920.rn.1	5.68	5.42	5.84	0.0031	0.021	Psmd5	proteasome 26S subunit, non-ATPase 5; ENCODES a protein that exhibits protein binding involved in protein folding (inferred) AND INVOLVED IN protein folding (inferred) AND FOUND IN proteasome accessory complex (ortholog) AND proteasome regulatory particle base subcomplex (ortholog) AND INTERACTS WITH 17alpha-ethynylestradiol AND 2 4 6-trinitrotoluene AND 2 4-dinitrotoluene; proteasome (prosome, m…	Coding
TC1200001570.rn.1	6.61	5.93	7.16	2.04e-05	0.0012	Psmd9	proteasome 26S subunit, non-ATPase 9; ENCODES a protein that exhibits bHLH transcription factor binding AND protein C-terminus binding AND transcription coactivator activity AND INVOLVED IN negative regulation of insulin secretion AND positive regulation of insulin secretion AND positive regulation of transcription from RNA polymerase II promoter AND FOUND IN nucleus AND proteasome regulatory par…	Coding
TC0800000763.rn.1	4.64	4.95	4.51	0.0002	0.0046	Pstpip1	proline-serine-threonine phosphatase-interacting protein 1; ENCODES a protein that exhibits actin binding (ortholog) AND protein phosphatase binding (ortholog) AND PARTICIPATES IN NOD-like receptor signaling pathway AND ASSOCIATED WITH Pyogenic arthritis pyoderma gangrenosum and acne (ortholog) AND FOUND IN actomyosin contractile ring (ortholog) AND cleavage furrow (ortholog) AND membrane (orthol…	Coding
TC0200002717.rn.1	4.53	4.05	4.7	0.0017	0.015	Ptcd2	pentatricopeptide repeat domain 2; ENCODES a protein that exhibits poly(A) RNA binding (ortholog) AND INVOLVED IN heart development (ortholog) AND kidney development (ortholog) AND liver development (ortholog) AND FOUND IN mitochondrion (ortholog) AND INTERACTS WITH 1-nitropyrene (ortholog) AND clofibrate (ortholog) AND copper(2+) sulfate (ortholog); pentatricopeptide repeat domain 2 (Ptcd2), mRN…	Coding
TC1700001036.rn.1	4.6	4.33	5.08	0.001	0.0109	Pter	phosphotriesterase related; ENCODES a protein that exhibits hydrolase activity acting on ester bonds (inferred) AND zinc ion binding (inferred) AND INVOLVED IN epithelial cell differentiation (ortholog) AND FOUND IN extracellular vesicular exosome (ortholog) AND INTERACTS WITH 2 4-dinitrotoluene AND 2 6-dinitrotoluene AND 3 3' 4 4' 5-pentachlorobiphenyl	Coding
TC1500000191.rn.1	3.04	3.34	2.86	0.0039	0.0244	Ptger2	prostaglandin E receptor 2 (subtype EP2); prostaglandin E receptor 2 (subtype EP2) (Ptger2), mRNA. NM_031088; ENCODES a protein that exhibits prostaglandin E receptor activity AND INVOLVED IN adenylate cyclase-activating G-protein coupled receptor signaling pathway (ortholog) AND cellular response to prostaglandin E stimulus (ortholog) AND regulation of cell proliferation (ortholog) AND ASSOCIATE…	Coding
TC0500002841.rn.1	7.26	7.11	7.47	0.0274	0.0842	Ptgr1	prostaglandin reductase 1; ENCODES a protein that exhibits 13-prostaglandin reductase activity (inferred) AND 15-oxoprostaglandin 13-oxidase activity (inferred) AND 2-alkenal reductase [NAD(P)] activity (inferred) AND INVOLVED IN response to toxic substance AND FOUND IN extracellular vesicular exosome (ortholog) AND INTERACTS WITH 1 2 4-trimethylbenzene AND 2 2' 5 5'-tetrachlorobiphenyl AND 2 3 7…	Coding
TC0400003745.rn.1	8.15	7.86	8.51	0.0039	0.0241	Ptms	parathymosin; parathymosin (Ptms), mRNA; ENCODES a protein that exhibits zinc ion binding AND INVOLVED IN negative regulation of catalytic activity (inferred) AND FOUND IN cytosol AND INTERACTS WITH 2 3 7 8-tetrachlorodibenzodioxine AND 3 3' 4 4' 5-pentachlorobiphenyl AND 3H-1 2-dithiole-3-thione; parathymosin (Ptms), mRNA.	Coding
TC0600001686.rn.1	4	3.76	4.27	0.0005	0.0075	Ptprn2	protein tyrosine phosphatase, receptor type, N polypeptide 2; ENCODES a protein that exhibits protein tyrosine phosphatase activity (inferred) AND INVOLVED IN negative regulation of GTPase activity AND PARTICIPATES IN type 1 diabetes mellitus pathway AND ASSOCIATED WITH Diabetes Mellitus Type 1 (ortholog) AND Prediabetic State (ortholog) AND FOUND IN cytoplasm AND endoplasmic reticulum lumen AND …	Coding
TC0800000546.rn.1	6.95	6.6	7.33	0.0164	0.0603	Pvrl1	poliovirus receptor-related 1; ENCODES a protein that exhibits carbohydrate binding AND protein heterodimerization activity AND virion binding AND INVOLVED IN axon guidance AND regulation of synapse assembly AND viral entry into host cell AND ASSOCIATED WITH Cleft Lip (ortholog) AND Cleft Palate (ortholog) AND Ectodermal Dysplasia (ortholog) AND FOUND IN axon AND catenin complex AND growth cone m…	Coding
TC1100001543.rn.1	5.7	5.56	6.02	0.0049	0.0277	Pvrl3	poliovirus receptor-related 3; ENCODES a protein that exhibits cell adhesion molecule binding (ortholog) AND protein homodimerization activity (ortholog) AND INVOLVED IN cell adhesion (ortholog) AND fertilization (ortholog) AND homophilic cell adhesion (ortholog) AND FOUND IN apical junction complex (ortholog) AND cell-cell adherens junction (ortholog) AND cell-cell junction (ortholog) AND INTERA…	Coding
TC0300004528.rn.1	7.43	7.29	8.08	0.0039	0.0241	Pxmp4	peroxisomal membrane protein 4; FOUND IN peroxisomal membrane AND peroxisome (ortholog) AND INTERACTS WITH 2 3 7 8-tetrachlorodibenzodioxine AND 2 4-dinitrotoluene AND ammonium chloride	Coding
TC0700003372.rn.1	6.84	6.37	7.13	0.0004	0.0066	Pycrl	pyrroline-5-carboxylate reductase-like; Chalmel, et. al. AceView Annotation Pycrl.aSep08	Coding
TC1600001007.rn.1	5.44	5.6	5.32	0.1226	0.2211	Rab20	RAB20, member RAS oncogene family; ENCODES a protein that exhibits GTP binding (inferred) AND INVOLVED IN phagosome acidification (ortholog) AND phagosome-lysosome fusion (ortholog) AND FOUND IN Golgi apparatus (ortholog) AND intracellular membrane-bounded organelle (ortholog) AND phagocytic vesicle (ortholog) AND INTERACTS WITH 1 3-dinitrobenzene AND 4-(ethoxymethylene)-2-phenyloxazol-5-one AND …	Coding
TC0300002504.rn.1	6.37	6.17	6.55	0.0002	0.0039	Rab22a	RAB22A, member RAS oncogene family; ENCODES a protein that exhibits GDP binding (ortholog) AND GTP binding (ortholog) AND GTPase activity (ortholog) AND INVOLVED IN GTP catabolic process (ortholog) AND endocytosis (ortholog) AND endosome organization (ortholog) AND PARTICIPATES IN endocytosis pathway AND FOUND IN actin cytoskeleton (ortholog) AND early endosome (ortholog) AND plasma membrane (ort…	Coding
TC0800001084.rn.1	5.24	5.5	5.12	0.0136	0.0533	Rab27a	RAB27A, member RAS oncogene family; RAB27A, member RAS oncogene family (Rab27a), mRNA; ENCODES a protein that exhibits protein domain specific binding AND GDP binding (ortholog) AND GTP binding (ortholog) AND INVOLVED IN antigen processing and presentation (ortholog) AND blood coagulation (ortholog) AND cytotoxic T cell degranulation (ortholog) AND PARTICIPATES IN insulin secretion pathway AND AS…	Coding
TC0100003996.rn.1	5.2	6.19	4.99	1.51e-05	0.001	Rab32	RAB32, member RAS oncogene family; ENCODES a protein that exhibits AP-1 adaptor complex binding (ortholog) AND AP-3 adaptor complex binding (ortholog) AND GTP-dependent protein binding (ortholog) AND INVOLVED IN antigen processing and presentation (ortholog) AND endosome to melanosome transport (ortholog) AND melanosome organization (ortholog) AND FOUND IN early endosome (ortholog) AND melanosome…	Coding
TC0100001977.rn.1	6.01	5.53	6.18	0.0005	0.0074	Rab38	RAB38, member RAS oncogene family; ENCODES a protein that exhibits GTP binding AND AP-1 adaptor complex binding (ortholog) AND AP-3 adaptor complex binding (ortholog) AND INVOLVED IN organelle organization AND platelet dense granule organization AND endosome to melanosome transport (ortholog) AND ASSOCIATED WITH abnormal platelet dense granule number AND abnormal surfactant secretion AND diluted …	Coding
TC1300000237.rn.1	3	3.72	2.91	0.0005	0.0076	Rab7b	Rab7b, member RAS oncogene family; ENCODES a protein that exhibits GTP binding (inferred) AND INVOLVED IN late endosome to Golgi transport (ortholog) AND positive regulation of interleukin-6 production (ortholog) AND positive regulation of megakaryocyte differentiation (ortholog) AND PARTICIPATES IN Entamoeba histolyca infection pathway AND phagocytosis pathway AND FOUND IN Golgi apparatus (ortho…	Coding
TC1500001720.rn.1	6.47	6.3	6.64	0.0147	0.0562	Rabggta	Rab geranylgeranyltransferase, alpha subunit; ENCODES a protein that exhibits Rab geranylgeranyltransferase activity AND Rab GTPase binding AND INVOLVED IN protein geranylgeranylation AND FOUND IN Rab-protein geranylgeranyltransferase complex AND INTERACTS WITH 2 4-dinitrotoluene AND 2 6-dinitrotoluene AND 4-amino-2 6-dinitrotoluene	Coding
TC0800003692.rn.1	5.35	5.12	5.49	0.0342	0.0975	Rad54l2	RAD54-like 2 (S. cerevisiae); ENCODES a protein that exhibits protein kinase binding (ortholog) AND transcription cofactor activity (ortholog) AND INVOLVED IN regulation of RNA biosynthetic process (ortholog) AND FOUND IN nucleus (ortholog) AND INTERACTS WITH thioacetamide AND 17beta-estradiol (ortholog) AND 4 4'-diaminodiphenylmethane (ortholog)	Coding
TC0200003831.rn.1	7.94	8.55	7.45	8.81e-05	0.0028	Rarres1	retinoic acid receptor responder (tazarotene induced) 1; INVOLVED IN negative regulation of cell proliferation (inferred) AND FOUND IN extracellular vesicular exosome (ortholog) AND INTERACTS WITH 17alpha-ethynylestradiol AND 2 4-dinitrotoluene AND 2 6-dinitrotoluene	Coding
TC0800003180.rn.1	3.16	3.41	2.95	0.0025	0.0185	Rasa2	RAS p21 protein activator 2; ENCODES a protein that exhibits Ras GTPase activator activity AND INVOLVED IN intracellular signal transduction (inferred) AND PARTICIPATES IN mitogen activated protein kinase signaling pathway AND FOUND IN intracellular membrane-bounded organelle (inferred) AND INTERACTS WITH ammonium chloride AND thioacetamide AND 1-nitropyrene (ortholog)	Coding
TC1200001331.rn.1	4.29	4.46	4.16	0.0142	0.0548	Rasa4	RAS p21 protein activator 4; ENCODES a protein that exhibits GTPase activator activity (ortholog) AND INVOLVED IN intracellular signal transduction (inferred) AND positive regulation of GTPase activity (inferred) AND regulation of small GTPase mediated signal transduction (inferred) AND FOUND IN intracellular (inferred) AND INTERACTS WITH 17alpha-ethynylestradiol (ortholog) AND 17beta-estradiol (…	Coding
TC0300004214.rn.1	4.65	5.03	4.55	0.0166	0.0609	Rassf2	Ras association (RalGDS/AF-6) domain family member 2; INVOLVED IN bone remodeling (ortholog) AND epidermal growth factor receptor signaling pathway via I-kappaB kinase/NF-kappaB cascade (ortholog) AND homeostasis of number of cells (ortholog) AND FOUND IN cytoplasm (ortholog) AND nucleus (ortholog) AND INTERACTS WITH 17alpha-ethynylestradiol AND bisphenol A AND genistein; Ras association (RalGDS/…	Coding
TC0700002821.rn.1	6.91	6.71	7.14	0.0003	0.0051	Rassf3	Ras association (RalGDS/AF-6) domain family member 3; ENCODES a protein that exhibits identical protein binding (ortholog) AND INVOLVED IN signal transduction (inferred) AND FOUND IN cytoplasm (ortholog) AND plasma membrane (ortholog) AND INTERACTS WITH 2 3 7 8-tetrachlorodibenzodioxine (ortholog) AND all-trans-retinoic acid (ortholog) AND benzo[a]pyrene (ortholog); ras association domain-contain…	Coding
TC0X00000125.rn.1	4.79	5.39	4.46	0.0003	0.0055	Rbm3	RNA binding motif (RNP1, RRM) protein 3; ENCODES a protein that exhibits poly(A) RNA binding (ortholog) AND ribosomal large subunit binding (ortholog) AND INVOLVED IN positive regulation of translation AND production of miRNAs involved in gene silencing by miRNA (ortholog) AND regulation of translation (ortholog) AND FOUND IN cytoplasm AND dendrite AND large ribosomal subunit AND INTERACTS WITH 2…	Coding
TC0100005163.rn.1	5.72	5.35	5.8	0.0014	0.0131	Rbm42	RNA binding motif protein 42; ENCODES a protein that exhibits poly(A) RNA binding (ortholog) AND FOUND IN cytoplasm (inferred) AND nucleus (inferred) AND INTERACTS WITH C60 fullerene AND cocaine AND 2 3 7 8-tetrachlorodibenzodioxine (ortholog); RNA binding motif protein 42 (Rbm42), mRNA.	Coding
TC0400000294.rn.1	5.63	4.73	5.76	0.0002	0.0045	Rbm48	RNA binding motif protein 48; ENCODES a protein that exhibits RNA binding (inferred) AND FOUND IN nucleus (ortholog) AND INTERACTS WITH formaldehyde (ortholog) AND hydrogen peroxide (ortholog) AND methyl methanesulfonate (ortholog)	Coding
TC0500004076.rn.1	3.69	3.23	5.46	1.22e-05	0.0009	Rbp7	retinol binding protein 7, cellular; ENCODES a protein that exhibits retinoid binding (ortholog) AND INVOLVED IN transport (inferred) AND INTERACTS WITH 2 3 7 8-tetrachlorodibenzodioxine AND 3-chloropropane-1 2-diol AND anthracen-2-amine	Coding
TC0800000947.rn.1	7.28	7.04	8.37	2.81e-05	0.0015	Rbpms2	RNA binding protein with multiple splicing 2; ENCODES a protein that exhibits nucleic acid binding (inferred) AND nucleotide binding (inferred) AND INTERACTS WITH dibutyl phthalate AND 17beta-estradiol (ortholog) AND 2 3 7 8-tetrachlorodibenzodioxine (ortholog)	Coding
TC1100001334.rn.1	9.11	9.29	8.63	0.0256	0.0806	Rcan1	regulator of calcineurin 1; ENCODES a protein that exhibits identical protein binding (ortholog) AND INVOLVED IN negative regulation of smooth muscle cell differentiation AND response to estrogen AND response to mechanical stimulus AND PARTICIPATES IN calcineurin signaling pathway AND ASSOCIATED WITH cardiac hypertrophy AND ASSOCIATED WITH Cardiomegaly AND Alzheimer Disease (ortholog) AND FOUND I…	Coding
TC1500000817.rn.1	7.76	7.53	7.91	0.0002	0.0043	Rcbtb2	regulator of chromosome condensation (RCC1) and BTB (POZ) domain containing protein 2; FOUND IN acrosomal vesicle (ortholog) AND INTERACTS WITH 2 3 7 8-tetrachlorodibenzodioxine AND 2 4-dinitrotoluene AND fipronil; Chalmel, et. al. AceView Annotation Rcbtb2.aSep08	Coding
TC0400000854.rn.1	6.26	6	6.64	0.0019	0.016	Repin1	replication initiator 1; ENCODES a protein that exhibits poly(A) RNA binding (ortholog) AND INVOLVED IN regulation of fatty acid transport (ortholog) AND regulation of glucose import in response to insulin stimulus (ortholog) AND FOUND IN cytosol (ortholog) AND cytosolic ribosome (ortholog) AND lipid particle (ortholog) AND INTERACTS WITH 3 3' 4 4' 5-pentachlorobiphenyl AND orphenadrine AND 2-met…	Coding
TC0400001126.rn.1	10.21	9.62	10.4	0.0004	0.0062	Retsat	retinol saturase (all trans retinol 13,14 reductase); ENCODES a protein that exhibits all-trans-retinol 13 14-reductase activity (ortholog) AND oxidoreductase activity (ortholog) AND INVOLVED IN oxidation-reduction process (ortholog) AND retinol metabolic process (ortholog) AND PARTICIPATES IN retinol metabolic pathway AND FOUND IN endoplasmic reticulum membrane (ortholog) AND membrane (ortholog)…	Coding
TC0200002493.rn.1	5.6	5.46	5.73	0.018	0.0643	Rfesd	Rieske (Fe-S) domain containing; ENCODES a protein that exhibits 2 iron 2 sulfur cluster binding (inferred) AND metal ion binding (inferred) AND oxidoreductase activity (inferred) AND INVOLVED IN oxidation-reduction process (inferred) AND INTERACTS WITH 2 3 7 8-tetrachlorodibenzodioxine (ortholog) AND 5-aza-2'-deoxycytidine (ortholog) AND cisplatin (ortholog); Rieske (Fe-S) domain containing (Rfe…	Coding
TC1000004294.rn.1	5.8	5.51	5.92	0.0015	0.0139	Rfng	RFNG O-fucosylpeptide 3-beta-N-acetylglucosaminyltransferase; ENCODES a protein that exhibits metal ion binding (inferred) AND O-fucosylpeptide 3-beta-N-acetylglucosaminyltransferase activity (inferred) AND INVOLVED IN negative regulation of Notch signaling pathway AND positive regulation of Notch signaling pathway (ortholog) AND positive regulation of protein binding (ortholog) AND PARTICIPATES …	Coding
TC2000000709.rn.1	3.6	3.39	4.1	0.0059	0.0309	Rfx6	regulatory factor X, 6; ENCODES a protein that exhibits transcription regulatory region DNA binding (ortholog) AND INVOLVED IN endocrine pancreas development (ortholog) AND glucose homeostasis (ortholog) AND pancreatic A cell differentiation (ortholog) AND FOUND IN nucleus (ortholog) AND INTERACTS WITH thioacetamide AND 8-bromo-3' 5'-cyclic AMP (ortholog) AND all-trans-retinoic acid (ortholog)	Coding
TC1300001556.rn.1	2.38	4.39	2.21	0.0008	0.0097	Rgs1; Rgs13	regulator of G-protein signaling 1; INVOLVED IN termination of G-protein coupled receptor signaling pathway (inferred) AND INTERACTS WITH ammonium chloride AND cisplatin AND mercaptopurine; regulator of G-protein signaling 13regulator of G-protein signaling 1	Coding
TC1300001553.rn.1	3.75	4.42	3.62	0.0003	0.0058	Rgs2	regulator of G-protein signaling 2; ENCODES a protein that exhibits beta-tubulin binding AND GTPase activator activity AND INVOLVED IN negative regulation of G-protein coupled receptor protein signaling pathway AND positive regulation of GTPase activity AND positive regulation of microtubule polymerization AND PARTICIPATES IN acetylcholine signaling pathway via muscarinic acetylcholine receptor A…	Coding
TC1300001655.rn.1	2.89	2.43	2.94	0.0657	0.1484	Rgsl2h	regulator of G-protein signaling like 2 homolog (mouse); INTERACTS WITH ammonium chloride AND indole-3-methanol AND N-acetyl-L-cysteine	Coding
TC0200001917.rn.1	6.15	6.43	5.93	0.0124	0.0501	Rhoc	ras homolog family member C; ENCODES a protein that exhibits signal transducer activity (ortholog) AND INVOLVED IN apical junction assembly (ortholog) AND positive regulation of I-kappaB kinase/NF-kappaB signaling (ortholog) AND ASSOCIATED WITH Breast Neoplasms (ortholog) AND Neoplasm Metastasis (ortholog) AND Ovarian Neoplasms (ortholog) AND FOUND IN cytosol AND membrane AND cleavage furrow (ort…	Coding
TC1400002476.rn.1	3.04	3.31	2.98	0.003	0.0209	Rhoh	ras homolog family member H; ENCODES a protein that exhibits GTP binding (ortholog) AND kinase inhibitor activity (ortholog) AND INVOLVED IN mast cell activation (ortholog) AND negative regulation of I-kappaB kinase/NF-kappaB signaling (ortholog) AND negative regulation of phosphorylation (ortholog) AND FOUND IN cytoplasm (ortholog) AND immunological synapse (ortholog) AND plasma membrane (orthol…	Coding
TC1500001726.rn.1	4.4	4.68	4.21	0.001	0.011	Ripk3	receptor-interacting serine-threonine kinase 3; ENCODES a protein that exhibits identical protein binding (ortholog) AND NF-kappaB-inducing kinase activity (ortholog) AND protein complex binding (ortholog) AND INVOLVED IN activation of protein kinase activity (ortholog) AND amyloid fibril formation (ortholog) AND I-kappaB kinase/NF-kappaB signaling (ortholog) AND ASSOCIATED WITH Dermatitis (ortho…	Coding
TC1500001561.rn.1	2.84	2.73	3.01	0.0589	0.138	Rnase11	ribonuclease, RNase A family, 11 (non-active); ENCODES a protein that exhibits endoribonuclease activity producing 3'-phosphomonoesters (inferred) AND nucleic acid binding (inferred) AND INVOLVED IN RNA phosphodiester bond hydrolysis endonucleolytic (inferred) AND INTERACTS WITH C60 fullerene AND thioacetamide AND 2 3 7 8-tetrachlorodibenzodioxine (ortholog)	Coding
TSUnmapped00000187.rn.1	4.01	4.98	3.62	0.0012	0.012	Rnase6	ribonuclease, RNase A family, 6	Coding
TC1300000501.rn.1	3.13	3.27	3.08	0.0233	0.0758	Rnasel	ribonuclease L (2,5-oligoisoadenylate synthetase-dependent); ENCODES a protein that exhibits ribonuclease activity AND rRNA binding AND RNA binding (ortholog) AND INVOLVED IN RNA phosphodiester bond hydrolysis AND rRNA processing AND defense response to virus (ortholog) AND PARTICIPATES IN hepatitis C virus infection pathway AND influenza A virus infection pathway AND ASSOCIATED WITH Colorectal N…	Coding
TC0100000560.rn.1	8.33	9.09	8.07	0.0006	0.0081	Rnaset2	ribonuclease T2; ENCODES a protein that exhibits ribonuclease activity (ortholog) AND INVOLVED IN RNA catabolic process (ortholog) AND RNA phosphodiester bond hydrolysis (ortholog) AND ASSOCIATED WITH Leukoencephalopathy Cystic Without Megalencephaly (ortholog) AND FOUND IN endoplasmic reticulum lumen (ortholog) AND extracellular space (ortholog) AND extracellular vesicular exosome (ortholog) AND…	Coding
TC0700003855.rn.1	3.51	4.27	3.32	0.0021	0.0168	Rnd1	Rho family GTPase 1; Rho family GTPase 1 (Rnd1), mRNA; ENCODES a protein that exhibits receptor binding (ortholog) AND INVOLVED IN actin filament organization (ortholog) AND negative regulation of cell adhesion (ortholog) AND neuron remodeling (ortholog) AND FOUND IN adherens junction (ortholog) AND INTERACTS WITH 1 3-dinitrobenzene AND 1-naphthyl isothiocyanate AND 2 4-dinitrotoluene; Rho family…	Coding
TC0700001165.rn.1	6.65	6.39	6.82	0.0366	0.102	Rnf139	ring finger protein 139; ENCODES a protein that exhibits small conjugating protein ligase activity (ortholog) AND ubiquitin-protein transferase activity (ortholog) AND INVOLVED IN negative regulation of cell proliferation (ortholog) AND negative regulation of translation (ortholog) AND protein ubiquitination (ortholog) AND ASSOCIATED WITH Carcinoma Renal Cell (ortholog) AND FOUND IN endoplasmic r…	Coding
TC1700001475.rn.1	5.98	5.85	6.12	0.2894	0.3949	Rnf144b	ring finger protein 144B; ENCODES a protein that exhibits ubiquitin-protein transferase activity (ortholog) AND INVOLVED IN protein ubiquitination involved in ubiquitin-dependent protein catabolic process (ortholog) AND FOUND IN cytoplasm (ortholog) AND mitochondrial membrane (ortholog) AND INTERACTS WITH aflatoxin B1 AND (-)-epigallocatechin 3-gallate (ortholog) AND 17beta-estradiol (ortholog); …	Coding
TC0400002538.rn.1	2.72	2.96	2.6	0.0132	0.0524	Rnf148	ring finger protein 148; ENCODES a protein that exhibits zinc ion binding (inferred) AND INTERACTS WITH paracetamol (ortholog) AND potassium dichromate (ortholog); ring finger protein 148 (Rnf148), mRNA.	Coding
TC0400003076.rn.1	6.05	5.93	6.23	0.02	0.0689	Rnf181	ring finger protein 181; ENCODES a protein that exhibits ubiquitin-protein transferase activity (ortholog) AND INVOLVED IN protein autoubiquitination (ortholog) AND INTERACTS WITH 2 3 7 8-tetrachlorodibenzodioxine AND dibutyl phthalate AND ursodeoxycholic acid; Chalmel, et. al. AceView Annotation Rnf181.eSep08; ring finger protein 181 (Rnf181), mRNA.; Chalmel, et. al. AceView Annotation Rnf181.bS…	Coding
TC0500001763.rn.1	3.15	2.78	3.4	0.0531	0.1292	Rnf186	ring finger protein 186; ENCODES a protein that exhibits zinc ion binding (inferred) AND INTERACTS WITH 4 4'-diaminodiphenylmethane (ortholog) AND aflatoxin B1 (ortholog) AND benzo[a]pyrene (ortholog)	Coding
TC0500000120.rn.1	1.99	2.19	1.85	0.0269	0.0832	Rp1	retinitis pigmentosa 1; ENCODES a protein that exhibits microtubule binding (ortholog) AND INVOLVED IN axoneme assembly (ortholog) AND cellular response to light stimulus (ortholog) AND photoreceptor cell development (ortholog) AND PARTICIPATES IN retinitis pigmentosa pathway AND ASSOCIATED WITH Hyperlipoproteinemia Type IV (ortholog) AND Retinitis Pigmentosa (ortholog) AND Retinitis pigmentosa 1…	Coding
TC1000003239.rn.1	6.06	5.87	6.22	0.0006	0.008	Rpa1	replication protein A1; ENCODES a protein that exhibits single-stranded DNA binding AND chromatin binding (ortholog) AND damaged DNA binding (ortholog) AND INVOLVED IN base-excision repair (ortholog) AND chromosome organization (ortholog) AND DNA replication (ortholog) AND PARTICIPATES IN mismatch repair pathway AND nucleotide excision repair pathway AND DNA replication pathway AND FOUND IN DNA r…	Coding
TC1000003290.rn.1	4.96	4.81	5.16	0.0052	0.0287	Rph3al	rabphilin 3A-like (without C2 domains); rabphilin 3A-like (without C2 domains) (Rph3al), mRNA; Chalmel, et. al. AceView Annotation Rph3al.aSep08	Coding
TC1600001252.rn.1	8.12	7.82	8.3	0.0706	0.1552	RPL38; Rpl38-ps3	60S ribosomal protein L38; ribosomal protein L38, pseudogene 3	Coding
TC0800000819.rn.1	8.02	7.64	8.13	0.0582	0.1369	Rpl38-ps1	ribosomal protein L38, pseudogene 1	Coding
TC0400001356.rn.1	9.54	9.74	9.34	0.0058	0.0306	Rpn1	ribophorin I; ENCODES a protein that exhibits dolichyl-diphosphooligosaccharide-protein glycotransferase activity (inferred) AND INVOLVED IN protein glycosylation (inferred) AND PARTICIPATES IN Endoplasmic Reticulum-associated degradation pathway AND N-linked glycan biosynthetic pathway AND FOUND IN rough endoplasmic reticulum AND endoplasmic reticulum membrane (ortholog) AND INTERACTS WITH 2 4 6…	Coding
TC0100000561.rn.1	3.83	4.07	3.69	0.0022	0.0171	Rps6ka2	ribosomal protein S6 kinase polypeptide 2; ENCODES a protein that exhibits protein kinase activity (ortholog) AND protein serine/threonine kinase activity (ortholog) AND protein serine/threonine/tyrosine kinase activity (ortholog) AND INVOLVED IN brain renin-angiotensin system (ortholog) AND cardiac muscle cell apoptotic process (ortholog) AND cellular response to carbohydrate stimulus (ortholog)…	Coding
TC2000000137.rn.1	4.55	5.43	4.46	4.38e-06	0.0005	RT1-Db1	RT1 class II, locus Db1; INVOLVED IN antigen processing and presentation of exogenous peptide antigen via MHC class II (ortholog) AND response to interferon-gamma (ortholog) AND PARTICIPATES IN interleukin-12 signaling pathway AND allograft rejection pathway AND antigen processing and presentation pathway AND ASSOCIATED WITH Actinic Prurigo (ortholog) AND Addison Disease (ortholog) AND Alzheimer …	Coding
TC2000000134.rn.1	4.09	4.28	3.92	0.0213	0.0717	RT1-DOb	RT1 class II, locus DOb; ENCODES a protein that exhibits MHC class II protein complex binding (ortholog) AND INVOLVED IN negative regulation of antigen processing and presentation of peptide antigen via MHC class II (ortholog) AND PARTICIPATES IN allograft rejection pathway AND antigen processing and presentation pathway AND asthma disease pathway AND FOUND IN intracellular (ortholog) AND lysosom…	Coding
TSUnmapped00000129.rn.1	7.76	8.12	6.81	0.0007	0.0087	RT1-EC2	RT1 class Ib, locus EC2	Coding
TC0800003434.rn.1	7.25	5.6	7.96	6.87e-05	0.0025	Rtp3	receptor (chemosensory) transporter protein 3; INVOLVED IN detection of chemical stimulus involved in sensory perception of bitter taste (ortholog) AND protein targeting to membrane (ortholog) AND FOUND IN cytoplasm (ortholog) AND INTERACTS WITH choline (ortholog) AND folic acid (ortholog) AND L-methionine (ortholog)	Coding
TC1100001223.rn.1	5.44	4.83	5.97	7.97e-05	0.0027	Rwdd2b	RWD domain containing 2B; INTERACTS WITH cadmium dichloride AND caffeine AND clofibric acid; RWD domain containing 2B (Rwdd2b), mRNA.	Coding
TC0200004105.rn.1	4.4	4.29	4.61	0.0236	0.0765	S100a1	S100 calcium binding protein A1; ENCODES a protein that exhibits calcium ion binding AND calcium-dependent protein binding AND protein homodimerization activity AND INVOLVED IN negative regulation of transcription from RNA polymerase II promoter AND positive regulation of voltage-gated calcium channel activity AND substantia nigra development (ortholog) AND PARTICIPATES IN calcium/calcium-mediate…	Coding
TC0200001618.rn.1	3.1	3.34	2.87	0.0115	0.0475	S100a4	S100 calcium-binding protein A4; ENCODES a protein that exhibits actin binding AND calcium ion binding AND calcium-dependent protein binding AND INVOLVED IN positive regulation of I-kappaB kinase/NF-kappaB signaling (ortholog) AND PARTICIPATES IN calcium/calcium-mediated signaling pathway AND ASSOCIATED WITH Breast Neoplasms (inferred) AND FOUND IN neuron projection AND extracellular space (ortho…	Coding
TC0800001840.rn.1	6.72	6.55	7.07	0.0005	0.0074	Sacm1l	SAC1 suppressor of actin mutations 1-like (yeast); ENCODES a protein that exhibits phosphatase activity AND phosphatidylinositol bisphosphate phosphatase activity AND phosphatidylinositol-3-phosphatase activity AND INVOLVED IN phosphatidylinositol dephosphorylation AND FOUND IN endoplasmic reticulum membrane AND integral component of endoplasmic reticulum membrane AND alpha-amino-3-hydroxy-5-meth…	Coding
TC0500004236.rn.1	4.86	4.37	5.02	0.0003	0.006	Samd11	sterile alpha motif domain containing 11; PREDICTED: similar to hypothetical protein MGC45873 (RGD1310271), mRNA.	Coding
TC0300002763.rn.1	8.05	7.7	8.5	0.0008	0.01	Sardh	sarcosine dehydrogenase; ENCODES a protein that exhibits flavin adenine dinucleotide binding AND folic acid binding AND sarcosine dehydrogenase activity AND INVOLVED IN tetrahydrofolate interconversion AND PARTICIPATES IN folate cycle metabolic pathway AND folate mediated one-carbon metabolic pathway AND folate metabolic pathway AND ASSOCIATED WITH Sarcosinemia (ortholog) AND FOUND IN mitochondri…	Coding
TC1000003336.rn.1	3.73	3.62	3.85	0.1447	0.2468	Sarm1	sterile alpha and TIR motif containing 1; INVOLVED IN regulation of apoptotic process (inferred) AND regulation of dendrite morphogenesis (inferred) AND regulation of neuron death (inferred) AND FOUND IN mitochondrion (ortholog) AND INTERACTS WITH 2 3 7 8-tetrachlorodibenzodioxine AND 2 6-dinitrotoluene AND cadmium dichloride	Coding
TC0X00000410.rn.1	6.33	8.06	5.65	1.04e-05	0.0008	Sat1	spermidine/spermine N1-acetyl transferase 1; ENCODES a protein that exhibits N-acetyltransferase activity AND spermidine binding AND INVOLVED IN polyamine catabolic process AND polyamine metabolic process AND spermidine acetylation AND PARTICIPATES IN polyamine metabolic pathway AND spermidine metabolic pathway AND spermine metabolic pathway AND ASSOCIATED WITH Keratosis Follicularis Spinulosa De…	Coding
TC0800002361.rn.1	8.87	7.23	9.59	1.82e-07	9.81e-05	Sc5d	sterol-C5-desaturase; ENCODES a protein that exhibits C-5 sterol desaturase activity AND INVOLVED IN cholesterol biosynthetic process via lathosterol AND PARTICIPATES IN cholesterol biosynthetic pathway AND steroid biosynthetic pathway AND ASSOCIATED WITH Lathosterolosis (ortholog) AND FOUND IN intracellular membrane-bounded organelle AND INTERACTS WITH 2 3 7 8-tetrachlorodibenzodioxine AND 2 4-d…	Coding
TC0800001591.rn.1	6.99	6.72	7.49	0.0001	0.0031	Scap	SREBF chaperone; ENCODES a protein that exhibits protein complex binding AND INVOLVED IN aging AND cholesterol metabolic process (ortholog) AND regulation of cholesterol biosynthetic process (ortholog) AND PARTICIPATES IN sterol regulatory element-binding protein signaling pathway AND ASSOCIATED WITH Diabetes Mellitus Experimental AND Hypercholesterolemia AND FOUND IN intracellular membrane-bound…	Coding
TC1300000891.rn.1	8.32	7.89	8.57	0.0003	0.0058	Sccpdh	saccharopine dehydrogenase (putative) (Sccpdh), mRNA; saccharopine dehydrogenase (putative); ENCODES a protein that exhibits oxidoreductase activity (inferred) AND INVOLVED IN oxidation-reduction process (inferred) AND INTERACTS WITH 5-fluorouracil (ortholog) AND aflatoxin B1 (ortholog) AND all-trans-retinoic acid (ortholog)	Coding
TC1300000895.rn.1	8.07	7.54	8.22	0.0005	0.0076	Sccpdh	saccharopine dehydrogenase (putative); saccharopine dehydrogenase (putative), mRNA (cDNA clone MGC:94278 IMAGE:7131885), complete cds.; saccharopine dehydrogenase (putative) (Sccpdh), mRNA.	Coding
TC0100007769.rn.1	6.78	10.01	5.36	1.1e-07	7.55e-05	Scd1	stearoyl-Coenzyme A desaturase 1; ENCODES a protein that exhibits stearoyl-CoA 9-desaturase activity AND INVOLVED IN lipid biosynthetic process AND PARTICIPATES IN eicosanoid signaling pathway via peroxisome proliferator-activated receptor gamma AND fatty acid metabolic pathway AND unsaturated fatty acid biosynthetic pathway AND ASSOCIATED WITH Carcinoma AND Insulin Resistance AND FOUND IN intrac…	Coding
TC0100003680.rn.1	3.43	3.56	3.28	0.0125	0.0505	Scd4	stearoyl-coenzyme A desaturase 4; ENCODES a protein that exhibits iron ion binding (inferred) AND stearoyl-CoA 9-desaturase activity (inferred) AND INVOLVED IN fatty acid biosynthetic process (inferred) AND oxidation-reduction process (inferred) AND PARTICIPATES IN eicosanoid signaling pathway via peroxisome proliferator-activated receptor gamma AND unsaturated fatty acid biosynthetic pathway AND…	Coding
TC0500002087.rn.1	5.78	5.62	5.89	0.006	0.0312	Sdf4	stromal cell derived factor 4; ENCODES a protein that exhibits identical protein binding AND calcium ion binding (ortholog) AND INVOLVED IN UV protection AND calcium ion-dependent exocytosis AND cerebellum development AND FOUND IN cytoplasm AND late endosome AND plasma membrane AND INTERACTS WITH ammonium chloride AND dibutyl phthalate AND 2 3 7 8-tetrachlorodibenzodioxine (ortholog); stromal cel…	Coding
TC0500002248.rn.1	2.99	3.17	2.22	0.1958	0.303	Sdr16c6	short chain dehydrogenase/reductase family 16C, member 6; ENCODES a protein that exhibits oxidoreductase activity (inferred) AND INVOLVED IN oxidation-reduction process (inferred) AND INTERACTS WITH 1H-imidazole (ortholog) AND 4-nonylphenol (ortholog) AND aflatoxin B1 (ortholog)	Coding
TC0700000918.rn.1	6.34	5.91	6.54	0.0004	0.0071	Sdr9c7	short chain dehydrogenase/reductase family 9C, member 7; ENCODES a protein that exhibits retinol dehydrogenase activity (ortholog) AND INVOLVED IN oxidation-reduction process (ortholog) AND FOUND IN cytoplasm (ortholog) AND nucleolus (ortholog) AND INTERACTS WITH 17beta-estradiol (ortholog) AND 2 3 7 8-tetrachlorodibenzodioxine (ortholog) AND 3 3' 4 4' 5-pentachlorobiphenyl (ortholog)	Coding
TC1400002144.rn.1	8.17	6.97	8.75	2.15e-05	0.0013	Sec14l2	SEC14-like lipid binding 2; ENCODES a protein that exhibits enzyme activator activity AND transferase activity transferring alkyl or aryl (other than methyl) groups AND INVOLVED IN positive regulation of catalytic activity AND positive regulation of cholesterol biosynthetic process AND FOUND IN cytosol AND INTERACTS WITH 2 3 7 8-tetrachlorodibenzodioxine AND 2-ethoxyethanol AND 2-methoxyethanol; …	Coding
TC0200004177.rn.1	8.93	8.69	9.62	6.94e-06	0.0007	Selenbp1	selenium binding protein 1; ENCODES a protein that exhibits selenium binding (inferred) AND INVOLVED IN brown fat cell differentiation (ortholog) AND FOUND IN extracellular space (ortholog) AND extracellular vesicular exosome (ortholog) AND INTERACTS WITH 2 3 7 8-tetrachlorodibenzodioxine AND 2 4 6-trinitrotoluene AND 2 4-dinitrotoluene	Coding
TC0200004189.rn.1	9.11	8.82	9.78	9.23e-06	0.0008	Selenbp1	selenium binding protein 1 (Selenbp1), mRNA; selenium binding protein 1, mRNA (cDNA clone MGC:91524 IMAGE:7100467), complete cds.	Coding
TC1300000650.rn.1	4.45	5.12	4.35	4.88e-06	0.0006	Sell	selectin L; ENCODES a protein that exhibits glycolipid binding AND cell adhesion molecule binding (ortholog) AND protease binding (ortholog) AND INVOLVED IN positive regulation of neutrophil chemotaxis AND regulation of apoptotic process AND response to hyperoxia AND ASSOCIATED WITH Aortic Aneurysm Abdominal AND Burns Electric AND Colitis AND FOUND IN cell surface AND external side of plasma memb…	Coding
TC0200004037.rn.1	4.97	5.16	4.82	0.0112	0.0469	Sema4a	sema domain, immunoglobulin domain (Ig), transmembrane domain (TM) and short cytoplasmic domain, (semaphorin) 4A; ENCODES a protein that exhibits receptor activity (inferred) AND INVOLVED IN axonogenesis (ortholog) AND negative regulation of angiogenesis (ortholog) AND regulation of cell shape (ortholog) AND ASSOCIATED WITH Cone-Rod Dystrophy 10 (ortholog) AND Retinitis Pigmentosa 35 (ortholog) A…	Coding
TC0100006696.rn.1	4.7	4.3	4.82	0.0108	0.0457	Sephs2	selenophosphate synthetase 2; ENCODES a protein that exhibits selenide water dikinase activity (ortholog) AND INVOLVED IN phosphorylation (ortholog) AND selenium compound metabolic process (ortholog) AND selenocysteine biosynthetic process (ortholog) AND PARTICIPATES IN selenoamino acid metabolic pathway AND INTERACTS WITH 17alpha-ethynylestradiol AND 2 4-dinitrotoluene AND 3H-1 2-dithiole-3-thio…	Coding
TC0600003071.rn.1	9.22	8.45	9.36	0.0005	0.0075	Serpina6	serpin peptidase inhibitor, clade A (alpha-1 antiproteinase, antitrypsin), member 6; ENCODES a protein that exhibits steroid binding (ortholog) AND INVOLVED IN glucocorticoid metabolic process (ortholog) AND ASSOCIATED WITH Corticosteroid-Binding Globulin Deficiency (ortholog) AND FOUND IN extracellular space (ortholog) AND extracellular vesicular exosome (ortholog) AND INTERACTS WITH (S)-colchic…	Coding
TC1700000506.rn.1	4.99	5.78	4.58	7.66e-05	0.0026	Serpinb1a	serine (or cysteine) proteinase inhibitor, clade B, member 1a; INVOLVED IN regulation of protein catabolic process (ortholog) AND PARTICIPATES IN Entamoeba histolyca infection pathway AND FOUND IN extracellular space (ortholog) AND extracellular vesicular exosome (ortholog) AND membrane (ortholog) AND INTERACTS WITH aflatoxin B1 AND beta-naphthoflavone AND cadmium atom	Coding
TC1700001665.rn.1	2.38	2.5	2.23	0.0213	0.0717	Serpinb1b	serine (or cysteine) peptidase inhibitor, clade B, member 1b; PARTICIPATES IN Entamoeba histolyca infection pathway AND INTERACTS WITH (-)-epigallocatechin 3-gallate (ortholog) AND 17beta-estradiol (ortholog) AND 2 3-dimethoxynaphthalene-1 4-dione (ortholog)	Coding
TC1200001572.rn.1	5.37	5.2	5.48	0.0699	0.1543	Setd1b	SET domain containing 1B	Coding
TC0600003138.rn.1	7.04	6.93	7.31	0.0101	0.0437	Setd3	SET domain containing 3; Protein LOC100910833; INTERACTS WITH tert-butyl hydroperoxide (ortholog); Chalmel, et. al. AceView Annotation Setd3.aSep08	Coding
TC1300001822.rn.1	6.89	6.79	7.19	0.0018	0.0153	Sft2d2	SFT2 domain containing 2; INVOLVED IN protein transport (inferred) AND vesicle-mediated transport (inferred) AND FOUND IN extracellular vesicular exosome (ortholog) AND INTERACTS WITH all-trans-retinoic acid AND cocaine AND 2 3 7 8-tetrachlorodibenzodioxine (ortholog)	Coding
TC1700001359.rn.1	8.39	7.83	8.66	1.16e-05	0.0009	Sfxn1	sideroflexin 1; ENCODES a protein that exhibits cation transmembrane transporter activity (inferred) AND INVOLVED IN erythrocyte differentiation (ortholog) AND iron ion transport (ortholog) AND FOUND IN mitochondrial inner membrane (ortholog) AND mitochondrion (ortholog) AND INTERACTS WITH 2 2 2-tetramine AND 2 3 7 8-tetrachlorodibenzodioxine AND 2 4-dinitrotoluene; sideroflexin 1 (Sfxn1), mRNA.	Coding
TC0400003212.rn.1	6.23	5.62	6.81	0.0023	0.0177	Sfxn5	sideroflexin 5; ENCODES a protein that exhibits citrate transmembrane transporter activity AND INVOLVED IN citrate transport AND FOUND IN mitochondrion AND mitochondrial inner membrane (ortholog) AND INTERACTS WITH dexamethasone AND testosterone AND thioacetamide	Coding
TC0100002597.rn.1	6.17	5.41	6.25	6.95e-06	0.0007	Sgf29	SAGA complex associated factor 29	Coding
TC2000001536.rn.1	7.61	7.94	7.4	0.034	0.0972	Sgpl1	sphingosine-1-phosphate lyase 1; ENCODES a protein that exhibits sphinganine-1-phosphate aldolase activity (ortholog) AND INVOLVED IN androgen metabolic process (ortholog) AND ceramide metabolic process (ortholog) AND estrogen metabolic process (ortholog) AND PARTICIPATES IN sphingosine 1-phosphate signaling pathway AND sphingolipid metabolic pathway AND FOUND IN endoplasmic reticulum (ortholog) …	Coding
TC0600002684.rn.1	7.39	7.27	8.04	1.6e-05	0.0011	Sgpp1	ENCODES a protein that exhibits sphingosine-1-phosphate phosphatase activity (ortholog) AND INVOLVED IN dephosphorylation (ortholog) AND extrinsic apoptotic signaling pathway (ortholog) AND intrinsic apoptotic signaling pathway (ortholog) AND PARTICIPATES IN sphingosine 1-phosphate signaling pathway AND sphingolipid metabolic pathway AND FOUND IN endoplasmic reticulum (ortholog) AND membrane (ort…	Coding
TC1600001453.rn.1	6.56	5.92	6.94	0.0003	0.0057	Sh2d4a	SH2 domain containing 4A; ENCODES a protein that exhibits phosphatase binding (ortholog) AND INVOLVED IN negative regulation of phosphatase activity (ortholog) AND FOUND IN cytoplasm (ortholog) AND INTERACTS WITH 1 3-dinitrobenzene AND 2 3 7 8-tetrachlorodibenzodioxine AND 3H-1 2-dithiole-3-thione; SH2 domain containing 4A (Sh2d4a), mRNA.	Coding
TC1600001178.rn.1	7.12	6.92	7.42	0.0012	0.0125	Sh3bp5	SH3-domain binding protein 5 (BTK-associated); SH3-domain binding protein 5 (BTK-associated) (Sh3bp5), mRNA; ENCODES a protein that exhibits protein kinase inhibitor activity (ortholog) AND INVOLVED IN intracellular signal transduction (ortholog) AND negative regulation of protein kinase activity (ortholog) AND FOUND IN mitochondrion AND INTERACTS WITH 2 3 7 8-tetrachlorodibenzodioxine AND 2 4-di…	Coding
TC0500003601.rn.1	4.02	3.8	4.09	0.022	0.0733	Sh3d21	SH3 domain containing 21; FOUND IN extracellular vesicular exosome (ortholog) AND INTERACTS WITH calcitriol (ortholog) AND chloroprene (ortholog) AND copper(2+) sulfate (ortholog); SH3 domain containing 21 (Sh3d21), mRNA.	Coding
TC0100001896.rn.1	5.96	5.31	6.02	5.84e-05	0.0023	Sh3gl3	SH3-domain GRB2-like 3; ENCODES a protein that exhibits identical protein binding (ortholog) AND INVOLVED IN endocytosis (inferred) AND PARTICIPATES IN endocytosis pathway AND FOUND IN cytoplasm (ortholog) AND extracellular vesicular exosome (ortholog) AND INTERACTS WITH 2 3 7 8-tetrachlorodibenzodioxine AND 2 6-dinitrotoluene AND 3H-1 2-dithiole-3-thione; Chalmel, et. al. AceView Annotation Sh3g…	Coding
TC1000002942.rn.1	8.05	7.17	8.42	3.38e-06	0.0005	Shmt1	serine hydroxymethyltransferase 1 (soluble); ENCODES a protein that exhibits amino acid binding AND glycine hydroxymethyltransferase activity AND identical protein binding AND INVOLVED IN glycine biosynthetic process AND glycine biosynthetic process from serine AND glycine metabolic process AND PARTICIPATES IN folate mediated one-carbon metabolic pathway AND glycine metabolic pathway AND glycine …	Coding
TC1000001024.rn.1	7.03	6.53	7.18	0.0002	0.0048	Shpk	sedoheptulokinase; ENCODES a protein that exhibits sedoheptulokinase activity (ortholog) AND INVOLVED IN carbohydrate metabolic process (ortholog) AND cellular response to interleukin-13 (ortholog) AND cellular response to interleukin-4 (ortholog) AND FOUND IN cytoplasm (ortholog) AND INTERACTS WITH 2 3 7 8-tetrachlorodibenzodioxine AND N-nitrosomorpholine AND thioacetamide	Coding
TC0100006922.rn.1	6.75	6.41	6.99	9.89e-06	0.0008	Sigirr	single immunoglobulin and toll-interleukin 1 receptor (TIR) domain; INVOLVED IN acute-phase response (ortholog) AND negative regulation of chemokine biosynthetic process (ortholog) AND negative regulation of cytokine-mediated signaling pathway (ortholog) AND PARTICIPATES IN interleukin-1 signaling pathway AND FOUND IN membrane (ortholog) AND INTERACTS WITH 2 3 7 8-tetrachlorodibenzodioxine AND N-…	Coding
TC0100001602.rn.1	2.82	2.93	2.76	0.0341	0.0975	Siglech	INTERACTS WITH all-trans-retinoic acid (ortholog) AND chlorpyrifos (ortholog) AND hydrogen peroxide (ortholog)	Coding
TC0100003138.rn.1	1.94	2.05	1.88	0.0536	0.1299	Sirpb2	signal-regulatory protein beta 2	Coding
TC0200000740.rn.1	1.75	2.09	1.59	0.0042	0.0252	Sirpb2l1	INTERACTS WITH 17beta-estradiol (ortholog) AND 2 3 7 8-tetrachlorodibenzodioxine (ortholog) AND 5-azacytidine (ortholog)	Coding
TC0100006911.rn.1	5.15	4.88	5.4	0.0042	0.0251	Sirt3	sirtuin 3; ENCODES a protein that exhibits enzyme binding AND zinc ion binding (ortholog) AND INVOLVED IN aging AND aerobic respiration (ortholog) AND histone H3 deacetylation (ortholog) AND ASSOCIATED WITH Presbycusis AND FOUND IN cytoplasm (ortholog) AND membrane (ortholog) AND mitochondrion (ortholog) AND INTERACTS WITH (R)-lipoic acid AND 17alpha-ethynylestradiol AND 2 3 7 8-tetrachlorodibenz…	Coding
TC0500004195.rn.1	6.2	6.13	6.67	0.0251	0.0796	Ski	Protein RGD1565591; SKI proto-oncogene	Coding
TC0200003418.rn.1	5.16	6.14	4.86	8.8e-05	0.0028	Skil	SKI-like proto-oncogene; ENCODES a protein that exhibits chromatin binding (ortholog) AND protein complex binding (ortholog) AND protein domain specific binding (ortholog) AND INVOLVED IN positive regulation of axonogenesis AND response to cytokine AND spermatogenesis AND PARTICIPATES IN transforming growth factor-beta Smad dependent signaling pathway AND ASSOCIATED WITH Liver Cirrhosis Experimen…	Coding
TC2000001075.rn.1	6.31	6.09	6.71	0.0019	0.0158	Skiv2l	SKI2 homolog, superkiller viralicidic activity 2-like; ENCODES a protein that exhibits ATP binding (inferred) AND helicase activity (inferred) AND nucleic acid binding (inferred) AND INVOLVED IN metabolic process (inferred) AND PARTICIPATES IN RNA degradation pathway AND FOUND IN nucleus (ortholog) AND Ski complex (ortholog) AND INTERACTS WITH 2 6-dinitrotoluene AND cadmium dichloride AND 17alpha…	Coding
TC1300001952.rn.1	4.07	4.63	3.87	0.0012	0.0122	Slamf8	SLAM family member 8; ENCODES a protein that exhibits receptor activity (inferred) AND INVOLVED IN cellular response to drug (ortholog) AND defense response to bacterium (ortholog) AND phagosome acidification (ortholog) AND FOUND IN intracellular (ortholog) AND INTERACTS WITH 1-chloro-2 4-dinitrobenzene (ortholog) AND 4-(ethoxymethylene)-2-phenyloxazol-5-one (ortholog) AND benzo[a]pyrene (ortholo…	Coding
TC1000002097.rn.1	4.69	4.83	4.46	0.0095	0.0419	Slc16a3	solute carrier family 16 (monocarboxylate transporter), member 3; ENCODES a protein that exhibits poly(A) RNA binding (ortholog) AND INVOLVED IN plasma membrane lactate transport AND FOUND IN plasma membrane AND actin cytoskeleton (ortholog) AND nuclear membrane (ortholog) AND INTERACTS WITH 17alpha-ethynylestradiol AND 2 4-D AND ammonium chloride	Coding
TC1300000653.rn.1	7.35	6.62	7.76	1.83e-05	0.0012	Slc19a2	solute carrier family 19 (thiamine transporter), member 2; ENCODES a protein that exhibits thiamine transmembrane transporter activity (ortholog) AND thiamine uptake transmembrane transporter activity (ortholog) AND INVOLVED IN drug transmembrane transport (ortholog) AND thiamine transmembrane transport (ortholog) AND thiamine transport (ortholog) AND ASSOCIATED WITH Renal Insufficiency Chronic A…	Coding
TC0100007212.rn.1	3.55	3.35	3.73	0.016	0.0593	Slc22a25	solute carrier family 22, member 25; ENCODES a protein that exhibits organic anion transmembrane transporter activity (ortholog) AND toxin transporter activity (ortholog) AND INVOLVED IN organic anion transport (ortholog) AND toxin transport (ortholog) AND FOUND IN integral component of membrane (inferred) AND INTERACTS WITH ammonium chloride AND bromosulfophthalein AND bumetanide	Coding
TC1000002798.rn.1	6.31	6.08	7.63	2.62e-07	0.0001	Slc22a5	solute carrier family 22 (organic cation/carnitine transporter), member 5; ENCODES a protein that exhibits antibiotic transporter activity AND carnitine transmembrane transporter activity AND quaternary ammonium group transmembrane transporter activity AND INVOLVED IN antibiotic transport AND carnitine transmembrane transport AND carnitine transport AND ASSOCIATED WITH Cardiomyopathies (ortholog)…	Coding
TC1100000998.rn.1	7.54	6.91	7.71	2.35e-05	0.0013	Slc25a1	solute carrier family 25 (mitochondrial carrier, citrate transporter), member 1; ENCODES a protein that exhibits citrate transmembrane transporter activity (inferred) AND INVOLVED IN mitochondrial citrate transport (inferred) AND transmembrane transport (inferred) AND FOUND IN extracellular vesicular exosome (ortholog) AND mitochondrial inner membrane (ortholog) AND mitochondrion (ortholog) AND I…	Coding
TC0400002412.rn.1	9.02	8.74	9.33	0.0003	0.0057	Slc25a13	ENCODES a protein that exhibits calcium ion binding (ortholog) AND L-aspartate transmembrane transporter activity (ortholog) AND L-glutamate transmembrane transporter activity (ortholog) AND INVOLVED IN aspartate transport (ortholog) AND ATP biosynthetic process (ortholog) AND cellular respiration (ortholog) AND ASSOCIATED WITH Adult-onset citrullinemia type 2 (ortholog) AND Citrullinemia (orthol…	Coding
TC0600002510.rn.1	4.72	4.16	5.99	2.31e-07	0.0001	Slc25a21	solute carrier family 25 (mitochondrial oxoadipate carrier), member 21; INVOLVED IN transport (inferred) AND FOUND IN mitochondrion (ortholog) AND INTERACTS WITH 2 3 7 8-tetrachlorodibenzodioxine AND 6-propyl-2-thiouracil AND methimazole	Coding
TC1600000578.rn.1	5.28	5.66	5.03	0.0008	0.0098	Slc25a4	solute carrier family 25 (mitochondrial carrier; adenine nucleotide translocator), member 4; ENCODES a protein that exhibits ATP:ADP antiporter activity AND enzyme binding AND INVOLVED IN ADP transport AND ATP transport AND L-glutamate uptake involved in synaptic transmission AND PARTICIPATES IN calcium/calcium-mediated signaling pathway AND Huntington disease pathway AND Parkinson disease pathwa…	Coding
TC1600000308.rn.1	5.88	5.45	6.22	0.0004	0.0067	Slc25a42	solute carrier family 25, member 42; ENCODES a protein that exhibits adenosine-diphosphatase activity (ortholog) AND ADP transmembrane transporter activity (ortholog) AND AMP transmembrane transporter activity (ortholog) AND INVOLVED IN ADP transport (ortholog) AND AMP transport (ortholog) AND ATP transport (ortholog) AND FOUND IN mitochondrial inner membrane (ortholog) AND mitochondrion (ortholo…	Coding
TC1700001294.rn.1	5.74	5.16	6.07	4.56e-06	0.0005	Slc25a48	solute carrier family 25, member 48; INVOLVED IN transport (inferred) AND FOUND IN mitochondrion (ortholog) AND INTERACTS WITH thioacetamide AND (S)-nicotine (ortholog) AND 17beta-estradiol (ortholog)	Coding
TC2000001147.rn.1	6.42	6.33	6.77	0.0031	0.0211	Slc26a8	solute carrier family 26 (anion exchanger), member 8; ENCODES a protein that exhibits chloride channel activity (ortholog) AND oxalate transmembrane transporter activity (ortholog) AND sulfate transmembrane transporter activity (ortholog) AND INVOLVED IN anion transport (ortholog) AND chloride transmembrane transport (ortholog) AND chloride transport (ortholog) AND ASSOCIATED WITH Azoospermia Non…	Coding
TC0100004215.rn.1	5.58	4.82	6.06	0.0015	0.0141	Slc2a12	solute carrier family 2 (facilitated glucose transporter), member 12; ENCODES a protein that exhibits substrate-specific transmembrane transporter activity (inferred) AND INVOLVED IN glucose transport (ortholog) AND FOUND IN membrane (ortholog) AND INTERACTS WITH 8-bromo-3' 5'-cyclic AMP (ortholog) AND bisphenol A (ortholog) AND cyclosporin A (ortholog)	Coding
TC0500001955.rn.1	4.98	4.47	6.2	6.71e-07	0.0002	Slc2a5	solute carrier family 2 (facilitated glucose/fructose transporter), member 5; ENCODES a protein that exhibits fructose transmembrane transporter activity AND glucose transmembrane transporter activity AND INVOLVED IN fructose transport AND glucose transport AND cellular response to fructose stimulus (ortholog) AND FOUND IN membrane AND apical plasma membrane (ortholog) AND extracellular vesicular…	Coding
TC1400000768.rn.1	7.15	6.8	7.34	0.0042	0.0251	Slc2a9	solute carrier family 2 (facilitated glucose transporter), member 9; ENCODES a protein that exhibits glucose transmembrane transporter activity (ortholog) AND INVOLVED IN glucose transport (ortholog) AND hexose transmembrane transport (ortholog) AND urate metabolic process (ortholog) AND ASSOCIATED WITH Hypouricemia Renal 2 (ortholog) AND FOUND IN integral component of plasma membrane (ortholog) …	Coding
TC1300001071.rn.1	6.82	6.4	7.27	0.0054	0.0292	Slc30a1	solute carrier family 30 (zinc transporter), member 1; ENCODES a protein that exhibits calcium channel inhibitor activity AND zinc ion transmembrane transporter activity AND INVOLVED IN cadmium ion transmembrane transport AND calcium ion import AND detoxification of cadmium ion AND FOUND IN T-tubule AND integral to membrane AND plasma membrane AND INTERACTS WITH 2-methoxyethanol AND D-penicillami…	Coding
TC1300000979.rn.1	6.91	6.6	7.46	0.0043	0.0258	Slc30a10	solute carrier family 30, member 10; ENCODES a protein that exhibits cation transmembrane transporter activity (inferred) AND INVOLVED IN cation transport (inferred) AND transmembrane transport (inferred) AND FOUND IN integral component of membrane (inferred) AND INTERACTS WITH 2 3 7 8-tetrachlorodibenzodioxine AND thioacetamide AND zinc atom	Coding
TC0600000292.rn.1	4.6	4.41	4.72	0.0086	0.0392	Slc30a3	solute carrier family 30 (zinc transporter), member 3; ENCODES a protein that exhibits cation transmembrane transporter activity (inferred) AND INVOLVED IN positive regulation of transport (ortholog) AND regulation of sequestering of zinc ion (ortholog) AND FOUND IN cytoplasm (ortholog) AND late endosome (ortholog) AND neuron projection (ortholog) AND INTERACTS WITH aldehydo-D-glucose AND ammoniu…	Coding
TC0200004540.rn.1	6.46	6.15	6.74	0.005	0.028	Slc35a3	solute carrier family 35 (UDP-N-acetylglucosamine (UDP-GlcNAc) transporter), member A3; solute carrier family 35 (UDP-N-acetylglucosamine (UDP-GlcNAc) transporter), member A3 (Slc35a3), mRNA; ENCODES a protein that exhibits nucleotide-sugar transmembrane transporter activity (inferred) AND sugar:proton symporter activity (inferred) AND INVOLVED IN UDP-N-acetylglucosamine transport (ortholog) AND …	Coding
TC0300003684.rn.1	5.84	5.66	5.95	0.1002	0.1936	Slc35c1	solute carrier family 35 (GDP-fucose transporter), member C1; INVOLVED IN lipid glycosylation (ortholog) AND negative regulation of Notch signaling pathway (ortholog) AND ASSOCIATED WITH Congenital disorder of glycosylation type 2C (ortholog) AND Leukocyte-Adhesion Deficiency Syndrome (ortholog) AND FOUND IN integral component of membrane (inferred) AND INTERACTS WITH 2 3 7 8-tetrachlorodibenzodi…	Coding
TC1700001182.rn.1	6.58	6.27	6.98	0.0204	0.0698	Slc35d2	solute carrier family 35 (UDP-GlcNAc/UDP-glucose transporter), member D2; FOUND IN integral component of membrane (inferred) AND INTERACTS WITH 2 4-dinitrotoluene AND 2 6-dinitrotoluene AND cefaloridine	Coding
TC0800000126.rn.1	4.04	4.31	3.91	0.0138	0.0538	Slc36a4	solute carrier family 36 (proton/amino acid symporter), member 4; INVOLVED IN L-alanine transport (ortholog) AND proline transport (ortholog) AND tryptophan transport (ortholog) AND FOUND IN integral component of membrane (inferred) AND INTERACTS WITH 3 4-methylenedioxymethamphetamine (ortholog) AND copper(2+) sulfate (ortholog) AND cyclosporin A (ortholog)	Coding
TC0800000567.rn.1	7.11	6.53	7.26	2.17e-05	0.0013	Slc37a4	solute carrier family 37 (glucose-6-phosphate transporter), member 4; ENCODES a protein that exhibits glucose-6-phosphate transmembrane transporter activity AND INVOLVED IN glucose-6-phosphate transport AND response to glucose AND response to nutrient AND ASSOCIATED WITH Diabetes Mellitus Experimental AND Glycogen Storage Disease IB (ortholog) AND Glycogen Storage Disease IC (ortholog) AND FOUND …	Coding
TC0200002265.rn.1	7.92	7.75	8.47	1.64e-05	0.0011	Slc39a8	solute carrier family 39 (zinc transporter), member 8; ENCODES a protein that exhibits metal ion transmembrane transporter activity (inferred) AND INVOLVED IN cadmium ion transmembrane transport (ortholog) AND zinc ion transport (ortholog) AND FOUND IN organelle membrane (ortholog) AND plasma membrane (ortholog) AND INTERACTS WITH 2 3 7 8-tetrachlorodibenzodioxine AND 2 4-dinitrotoluene AND 2 6-d…	Coding
TC1200000147.rn.1	6.98	6.19	7.44	0.0011	0.0117	Slc46a3	solute carrier family 46, member 3; INVOLVED IN transmembrane transport (inferred) AND FOUND IN extracellular vesicular exosome (ortholog) AND INTERACTS WITH cefaloridine AND rosiglitazone AND thioacetamide	Coding
TC0600000295.rn.1	6.33	5.91	6.99	2.4e-07	0.0001	Slc5a6	solute carrier family 5 (sodium/multivitamin and iodide cotransporter), member 6	Coding
TC0200003626.rn.1	2.05	2.26	1.96	0.0333	0.0958	Slc7a11	solute carrier family 7 (anionic amino acid transporter light chain, xc- system), member 11; ENCODES a protein that exhibits amino acid transmembrane transporter activity (inferred) AND INVOLVED IN brain development AND lens fiber cell differentiation AND response to nicotine AND FOUND IN cytoskeleton AND intracellular membrane-bounded organelle AND plasma membrane AND INTERACTS WITH 2 3 7 8-tetr…	Coding
TC0X00000023.rn.1	4.4	4.82	4.11	9.69e-06	0.0008	Slc9a7	solute carrier family 9, subfamily A (NHE7, cation proton antiporter 7), member 7; ENCODES a protein that exhibits potassium:proton antiporter activity (ortholog) AND sodium:proton antiporter activity (ortholog) AND INVOLVED IN potassium ion transmembrane transport (ortholog) AND regulation of pH (ortholog) AND sodium ion transmembrane transport (ortholog) AND FOUND IN integral component of membr…	Coding
TC1000001252.rn.1	2.76	2.84	2.58	0.0578	0.1365	Slfn4	Protein LOC100909579; schlafen 4	Coding
TCUn_AABR07024203v100000001.rn.1	3.26	3.22	3.13	0.1987	0.306	Slfn4	INVOLVED IN lung alveolus development AND INTERACTS WITH all-trans-retinoic acid (ortholog) AND cadmium atom (ortholog) AND copper(2+) sulfate (ortholog)	Coding
TC0800002735.rn.1	4.68	4.56	4.73	0.0932	0.1847	Smad3	SMAD family member 3; ENCODES a protein that exhibits DNA binding AND enzyme binding AND sequence-specific DNA binding AND INVOLVED IN activation of cysteine-type endopeptidase activity involved in apoptotic signaling pathway AND negative regulation of apoptotic process AND negative regulation of cell proliferation AND PARTICIPATES IN transforming growth factor-beta Smad dependent signaling pathw…	Coding
TC1900001375.rn.1	5.21	4.8	5.31	0.002	0.0162	Smpd3	sphingomyelin phosphodiesterase 3, neutral membrane; sphingomyelin phosphodiesterase 3, neutral membrane (Smpd3), mRNA; ENCODES a protein that exhibits sphingomyelin phosphodiesterase activity (ortholog) AND INVOLVED IN hematopoietic progenitor cell differentiation (ortholog) AND peptide hormone secretion (ortholog) AND sphingomyelin metabolic process (ortholog) AND PARTICIPATES IN ceramide signa…	Coding
TC1100002040.rn.1	6.86	4.65	7.7	0.0001	0.0036	Snai2	snail family zinc finger 2; ENCODES a protein that exhibits RNA polymerase II core promoter proximal region sequence-specific DNA binding transcription factor activity involved in negative regulation of transcription (ortholog) AND RNA polymerase II distal enhancer sequence-specific DNA binding transcription factor activity (ortholog) AND chromatin binding (ortholog) AND INVOLVED IN cellular resp…	Coding
TC0700001892.rn.1	8.07	7.8	8.57	0.0002	0.0049	Soat2	sterol O-acyltransferase 2; sterol O-acyltransferase 2 (Soat2), mRNA; ENCODES a protein that exhibits sterol O-acyltransferase activity AND cholesterol binding (ortholog) AND cholesterol O-acyltransferase activity (ortholog) AND INVOLVED IN cholesterol metabolic process AND response to nutrient AND cholesterol efflux (ortholog) AND PARTICIPATES IN renal failure pathway AND steroid biosynthetic pa…	Coding
TC1500001986.rn.1	5.36	5.11	5.98	0.0004	0.0064	Sorbs3	sorbin and SH3 domain containing 3; ENCODES a protein that exhibits transcription factor binding (ortholog) AND vinculin binding (ortholog) AND INVOLVED IN cell-substrate adhesion (ortholog) AND negative regulation of transcription from RNA polymerase II promoter (ortholog) AND positive regulation of MAPK cascade (ortholog) AND FOUND IN cytoplasm (ortholog) AND focal adhesion (ortholog) AND nucle…	Coding
TC1400000240.rn.1	5.81	5.39	6.08	0.0019	0.0158	Sowahb	sosondowah ankyrin repeat domain family member B; INTERACTS WITH 2 3 7 8-tetrachlorodibenzodioxine (ortholog) AND aflatoxin B1 (ortholog) AND benzo[a]pyrene (ortholog)	Coding
TC1500002381.rn.1	3.1	3.02	3.14	0.2426	0.3503	Sox21	ENCODES a protein that exhibits DNA binding (ortholog) AND sequence-specific DNA binding transcription factor activity (ortholog) AND INVOLVED IN hair cycle (ortholog) AND hair follicle development (ortholog) AND regulation of transcription DNA-templated (ortholog) AND INTERACTS WITH 1-nitropyrene (ortholog) AND 3 4-methylenedioxymethamphetamine (ortholog) AND 5-aza-2'-deoxycytidine (ortholog); S…	Coding
TC1000001873.rn.1	4.66	4.53	4.78	0.0984	0.1912	Sox9; blaney; blyney; ENSRNOG00000002607	SRY (sex determining region Y)-box 9; Unannotated AceView Transcript; ENCODES a protein that exhibits beta-catenin binding AND bHLH transcription factor binding AND DNA binding AND INVOLVED IN astrocyte fate commitment AND cAMP-mediated signaling AND cartilage condensation AND ASSOCIATED WITH Bone Diseases Developmental (ortholog) AND Campomelic Dysplasia (ortholog) AND FOUND IN intracellular AND…	Coding
TC0300003326.rn.1	6.53	6.4	6.61	0.1388	0.2398	Sp3	ENCODES a protein that exhibits RNA polymerase II core promoter proximal region sequence-specific DNA binding transcription factor activity involved in negative regulation of transcription AND chromatin binding (ortholog) AND core promoter proximal region sequence-specific DNA binding (ortholog) AND INVOLVED IN negative regulation of transcription from RNA polymerase II promoter AND negative regu…	Coding
TC1600001582.rn.1	1.58	1.5	1.62	0.1611	0.2655	Spata4	spermatogenesis associated 4; FOUND IN cytoplasm (ortholog) AND INTERACTS WITH cadmium dichloride AND pirinixic acid (ortholog) AND potassium dichromate (ortholog)	Coding
TC1400001322.rn.1	4.2	8	3.96	5.24e-07	0.0002	Spp1	secreted phosphoprotein 1; ENCODES a protein that exhibits extracellular matrix binding (ortholog) AND INVOLVED IN cell adhesion AND cell differentiation AND inflammatory response AND PARTICIPATES IN diabetic nephropathy pathway AND c-Jun N-terminal kinases MAPK signaling pathway AND fibroblast growth factor signaling pathway AND ASSOCIATED WITH Albuminuria AND Calcinosis AND Diabetes Mellitus Ex…	Coding
TC0700001177.rn.1	7.86	3.87	8.45	7.31e-11	1.51e-06	Sqle	squalene epoxidase; ENCODES a protein that exhibits squalene monooxygenase activity AND INVOLVED IN cellular aromatic compound metabolic process AND cholesterol metabolic process AND response to organic substance AND PARTICIPATES IN cholesterol biosynthetic pathway AND steroid biosynthetic pathway AND ASSOCIATED WITH Cholelithiasis (ortholog) AND Obesity (ortholog) AND FOUND IN intracellular memb…	Coding
TC0300001597.rn.1	7.73	6.42	7.91	0.0005	0.0072	Sqrdl	sulfide quinone reductase-like (yeast); ENCODES a protein that exhibits oxidoreductase activity (inferred) AND INVOLVED IN oxidation-reduction process (inferred) AND FOUND IN mitochondrial inner membrane (ortholog) AND mitochondrion (ortholog) AND INTERACTS WITH 2 3 7 8-tetrachlorodibenzodioxine AND diuron AND (-)-epigallocatechin 3-gallate (ortholog); sulfide quinone reductase-like [Source:RefSe…	Coding
TC0100000376.rn.1	8.89	7.24	9.79	1.01e-05	0.0008	Srd5a1	steroid-5-alpha-reductase, alpha polypeptide 1 (3-oxo-5 alpha-steroid delta 4-dehydrogenase alpha 1); ENCODES a protein that exhibits 3-oxo-5-alpha-steroid 4-dehydrogenase activity AND amide binding AND NADPH binding AND INVOLVED IN androgen biosynthetic process AND androgen metabolic process AND bone development AND PARTICIPATES IN testosterone biosynthetic pathway AND steroid hormone biosynthet…	Coding
TC1400001651.rn.1	4.65	5.17	4.5	4.49e-05	0.002	Srd5a3	steroid 5 alpha-reductase 3; ENCODES a protein that exhibits 3-oxo-5-alpha-steroid 4-dehydrogenase activity (ortholog) AND oxidoreductase activity acting on the CH-CH group of donors NAD or NADP as acceptor (ortholog) AND INVOLVED IN dolichol metabolic process (ortholog) AND dolichol-linked oligosaccharide biosynthetic process (ortholog) AND polyprenol catabolic process (ortholog) AND PARTICIPATE…	Coding
TC0700001520.rn.1	6.97	6.13	7.76	1.44e-06	0.0003	Srebf2	sterol regulatory element binding transcription factor 2; ENCODES a protein that exhibits chromatin binding AND sequence-specific DNA binding AND DNA binding (ortholog) AND INVOLVED IN aging AND positive regulation of transcription from RNA polymerase II promoter AND positive regulation of transcription DNA-templated AND PARTICIPATES IN altered p53 signaling pathway AND sterol regulatory element-…	Coding
TC2000000247.rn.1	5.96	6.48	5.86	0.0006	0.0081	Srsf3	serine/arginine-rich splicing factor 3; ENCODES a protein that exhibits nucleic acid binding (inferred) AND nucleotide binding (inferred) AND phospholipase binding (inferred) AND FOUND IN nuclear speck (inferred) AND INTERACTS WITH 3 3' 5-triiodo-L-thyronine (ortholog) AND all-trans-retinoic acid (ortholog) AND benzo[a]pyrene (ortholog); serine/arginine-rich splicing factor 3 (Srsf3), mRNA.; spli…	Coding
TC0300002246.rn.1	5.5	5.75	5.39	0.0009	0.0102	Srsf6	serine/arginine-rich splicing factor 6; ENCODES a protein that exhibits poly(A) RNA binding (ortholog) AND pre-mRNA binding (ortholog) AND RNA binding (ortholog) AND INVOLVED IN alternative mRNA splicing via spliceosome (ortholog) AND mRNA splice site selection (ortholog) AND negative regulation of cell death (ortholog) AND FOUND IN nuclear speck (ortholog) AND nucleus (ortholog) AND INTERACTS WI…	Coding
TC0600001756.rn.1	4.25	4.35	3.99	0.025	0.0795	Srsf7	serine/arginine-rich splicing factor 7; ENCODES a protein that exhibits poly(A) RNA binding (ortholog) AND INVOLVED IN negative regulation of mRNA splicing via spliceosome (ortholog) AND FOUND IN extracellular vesicular exosome (ortholog) AND nucleus (ortholog) AND INTERACTS WITH 6-propyl-2-thiouracil AND C60 fullerene AND cadmium dichloride; serine/arginine-rich splicing factor 7 (Srsf7), mRNA.	Coding
TC0300000772.rn.1	5.7	5.88	5.66	0.0195	0.0676	Ssb	Sjogren syndrome antigen B; ENCODES a protein that exhibits poly(A) RNA binding (ortholog) AND RNA binding (ortholog) AND INVOLVED IN tRNA processing AND PARTICIPATES IN systemic lupus erythematosus pathway AND FOUND IN nucleus (ortholog) AND INTERACTS WITH 2 6-dinitrotoluene AND 3H-1 2-dithiole-3-thione AND ammonium chloride; Sjogren syndrome antigen B (Ssb), mRNA.	Coding
TC0400001617.rn.1	5.99	6.2	5.87	0.0064	0.0325	Ssb; LOC680385	Sjogren syndrome antigen B; similar to Sjogren syndrome antigen B; ENCODES a protein that exhibits RNA binding (inferred) AND nucleotide binding (inferred) AND INVOLVED IN RNA processing (inferred) AND FOUND IN nucleus (inferred) AND ribonucleoprotein complex (inferred)	Coding
TC0500001132.rn.1	5.63	5.45	5.89	0.0004	0.007	Ssbp3; wowy	single stranded DNA binding protein 3; ENCODES a protein that exhibits single-stranded DNA binding (inferred) AND INVOLVED IN head development (ortholog) AND head morphogenesis (ortholog) AND hematopoietic progenitor cell differentiation (ortholog) AND FOUND IN protein complex (ortholog) AND INTERACTS WITH 2 3 7 8-tetrachlorodibenzodioxine AND 2 4-dinitrotoluene AND PhIP; Single-stranded DNA-bind…	Coding
TC0200003799.rn.1	5.26	5.61	5.13	0.0014	0.0133	Ssr3	signal sequence receptor, gamma; INVOLVED IN cotranslational protein targeting to membrane (inferred) AND PARTICIPATES IN Endoplasmic Reticulum-associated degradation pathway AND FOUND IN integral component of endoplasmic reticulum membrane (inferred) AND Sec61 translocon complex (inferred) AND INTERACTS WITH 17beta-estradiol AND 2 2' 4 4' 5 5'-hexachlorobiphenyl AND 2 3 7 8-tetrachlorodibenzodio…	Coding
TC0800002176.rn.1	4.45	4.88	4.29	0.0005	0.0076	St14	suppression of tumorigenicity 14 (colon carcinoma); ENCODES a protein that exhibits serine-type peptidase activity AND INVOLVED IN proteolysis AND keratinocyte differentiation (ortholog) AND ASSOCIATED WITH Breast Neoplasms (ortholog) AND Carcinoma Endometrioid (ortholog) AND Carcinoma Intraductal Noninfiltrating (ortholog) AND FOUND IN basolateral plasma membrane AND extracellular space AND extr…	Coding
TC0400001114.rn.1	6.11	6.78	6	0.0008	0.0098	St3gal5	ST3 beta-galactoside alpha-2,3-sialyltransferase 5; ENCODES a protein that exhibits lactosylceramide alpha-2 3-sialyltransferase activity (ortholog) AND INVOLVED IN sialylation (ortholog) AND PARTICIPATES IN ganglioside metabolic pathway AND ASSOCIATED WITH Amish Infantile Epilepsy Syndrome (ortholog) AND FOUND IN integral component of Golgi membrane (inferred) AND INTERACTS WITH 2-acetamidofluor…	Coding
TC0X00001107.rn.1	6.4	6.32	6.6	0.0363	0.1016	Stag2	stromal antigen 2; ENCODES a protein that exhibits chromatin binding (ortholog) AND INVOLVED IN negative regulation of DNA endoreduplication (ortholog) AND sister chromatid cohesion (ortholog) AND stem cell maintenance (ortholog) AND PARTICIPATES IN cell cycle pathway mitotic AND FOUND IN actin cytoskeleton (ortholog) AND chromatin (ortholog) AND intermediate filament cytoskeleton (ortholog) AND …	Coding
TC0X00001107.rn.1	6.4	6.32	6.6	0.0363	0.1016	Stag2	stromal antigen 2; ENCODES a protein that exhibits chromatin binding (ortholog) AND INVOLVED IN negative regulation of DNA endoreduplication (ortholog) AND sister chromatid cohesion (ortholog) AND stem cell maintenance (ortholog) AND PARTICIPATES IN cell cycle pathway mitotic AND FOUND IN actin cytoskeleton (ortholog) AND chromatin (ortholog) AND intermediate filament cytoskeleton (ortholog) AND …	Coding
TC1400001573.rn.1	2.71	2.89	2.39	0.0357	0.1004	Stap1	signal transducing adaptor family member 1; ENCODES a protein that exhibits SH3/SH2 adaptor activity (ortholog) AND INVOLVED IN positive regulation of signal transduction (ortholog) AND transmembrane receptor protein tyrosine kinase signaling pathway (ortholog) AND FOUND IN cytoplasm (ortholog) AND mitochondrion (ortholog) AND nucleus (ortholog) AND INTERACTS WITH cadmium dichloride AND furan AND…	Coding
TC0100002165.rn.1	7.88	7.56	8.06	8.54e-05	0.0028	Stard10	StAR-related lipid transfer domain containing 10; ENCODES a protein that exhibits lipid binding (inferred) AND INVOLVED IN bile acid secretion (ortholog) AND positive regulation of peroxisome proliferator activated receptor signaling pathway (ortholog) AND FOUND IN cytosol (ortholog) AND intercellular canaliculus (ortholog) AND membrane (ortholog) AND INTERACTS WITH 17alpha-ethynylestradiol AND b…	Coding
TC1800001210.rn.1	7.12	6.42	7.75	6.44e-06	0.0007	Stard4	StAR-related lipid transfer (START) domain containing 4; ENCODES a protein that exhibits lipid binding (inferred) AND INTERACTS WITH 2 3 7 8-tetrachlorodibenzodioxine AND 2 4-dinitrotoluene AND caffeine	Coding
TC0100001915.rn.1	6.81	6.57	7.01	0.0006	0.0084	Stard5	StAR-related lipid transfer (START) domain containing 5; ENCODES a protein that exhibits cholesterol binding (inferred) AND cholesterol transporter activity (inferred) AND INVOLVED IN cholesterol transport (inferred) AND steroid biosynthetic process (inferred) AND INTERACTS WITH 2 3 7 8-tetrachlorodibenzodioxine AND 17beta-estradiol (ortholog) AND 3 3' 4 4'-tetrachlorobiphenyl (ortholog); StAR-re…	Coding
TC0900001944.rn.1	8.46	9.18	8.54	0.0006	0.0084	Stat1	signal transducer and activator of transcription 1; ENCODES a protein that exhibits CCR5 chemokine receptor binding AND DNA binding AND protein phosphatase 2A binding AND INVOLVED IN blood circulation AND cellular response to insulin stimulus AND JAK-STAT cascade AND PARTICIPATES IN Jak-Stat signaling pathway AND epidermal growth factor/neuregulin signaling pathway AND erythropoietin signaling pa…	Coding
TC0700000026.rn.1	7.81	7.68	8.05	0.0012	0.0122	Stat2	signal transducer and activator of transcription 2; ENCODES a protein that exhibits identical protein binding (ortholog) AND INVOLVED IN regulation of transcription DNA-templated (inferred) AND signal transduction (inferred) AND transcription DNA-templated (inferred) AND PARTICIPATES IN interleukin-27 signaling pathway AND Jak-Stat signaling pathway AND chemokine mediated signaling pathway AND AS…	Coding
TC1000003816.rn.1	7.72	8.15	7.85	0.0356	0.1002	Stat3	signal transducer and activator of transcription 3 (acute-phase response factor); ENCODES a protein that exhibits CCR5 chemokine receptor binding AND DNA binding AND glucocorticoid receptor binding AND INVOLVED IN acute-phase response AND aging AND negative regulation of cell death AND PARTICIPATES IN Interleukin-10 signaling pathway AND epidermal growth factor/neuregulin signaling pathway AND gr…	Coding
TC0900001945.rn.1	2.47	2.61	2.44	0.0259	0.0812	Stat4	signal transducer and activator of transcription 4; ENCODES a protein that exhibits sequence-specific DNA binding AND DNA binding (ortholog) AND INVOLVED IN cell proliferation (ortholog) AND cellular response to organic substance (ortholog) AND cytokine-mediated signaling pathway (ortholog) AND PARTICIPATES IN interleukin-12 signaling pathway AND interleukin-23 signaling pathway AND interleukin-2…	Coding
TC0300004814.rn.1	7.78	7.55	7.98	0.0123	0.0498	Stau1	staufen double-stranded RNA binding protein 1; ENCODES a protein that exhibits double-stranded RNA binding AND protein phosphatase 1 binding AND poly(A) RNA binding (ortholog) AND INVOLVED IN intracellular mRNA localization (ortholog) AND FOUND IN cytoplasm AND neuron projection AND neuronal cell body AND INTERACTS WITH 4-amino-2 6-dinitrotoluene AND ammonium chloride AND dibutyl phthalate; stauf…	Coding
TC1400001479.rn.1	6.41	6.09	6.52	0.0078	0.037	Stbd1	starch binding domain 1; ENCODES a protein that exhibits starch binding (inferred) AND FOUND IN integral component of membrane (inferred) AND INTERACTS WITH 2 3 7 8-tetrachlorodibenzodioxine AND amiodarone AND amitriptyline	Coding
TC1300001271.rn.1	6.79	6.67	7.36	0.0409	0.1094	Steap3	STEAP family member 3, metalloreductase; ENCODES a protein that exhibits cupric reductase activity (ortholog) AND ferric-chelate reductase (NADPH) activity (ortholog) AND ferric-chelate reductase activity (ortholog) AND INVOLVED IN positive regulation of apoptotic process AND copper ion import (ortholog) AND exosomal secretion (ortholog) AND PARTICIPATES IN p53 signaling pathway AND FOUND IN cell…	Coding
TC0300001705.rn.1	4.64	4.46	4.93	0.0007	0.0089	Stk35	serine/threonine kinase 35; ENCODES a protein that exhibits ATP binding (inferred) AND protein serine/threonine kinase activity (inferred) AND INVOLVED IN protein phosphorylation (inferred) AND INTERACTS WITH 2 4-dinitrotoluene AND 4-amino-2 6-dinitrotoluene AND cefaloridine; serine/threonine kinase 35 (Stk35), mRNA.	Coding
TC0X00000430.rn.1	6.7	6.31	6.96	0.0113	0.0471	Sts	steroid sulfatase (microsomal), isozyme S; ENCODES a protein that exhibits steryl-sulfatase activity AND sulfuric ester hydrolase activity (ortholog) AND INVOLVED IN learning or memory AND positive regulation of cell proliferation AND response to estrogen AND PARTICIPATES IN estradiol biosynthetic pathway AND testosterone biosynthetic pathway AND steroid hormone biosynthetic pathway AND ASSOCIATE…	Coding
TC0500000619.rn.1	5.39	5.04	5.6	0.0002	0.0046	Stx17	syntaxin 17; ENCODES a protein that exhibits protein kinase binding AND SNARE binding AND protein phosphatase binding (ortholog) AND INVOLVED IN autophagic vacuole fusion (ortholog) AND endoplasmic reticulum-Golgi intermediate compartment organization (ortholog) AND ER to Golgi vesicle-mediated transport (ortholog) AND FOUND IN cytosol AND endoplasmic reticulum AND endoplasmic reticulum-Golgi int…	Coding
TC0100007295.rn.1	3.76	4.1	3.62	0.0003	0.0059	Stx3	syntaxin 3; ENCODES a protein that exhibits arachidonic acid binding AND SNAP receptor activity AND INVOLVED IN membrane fusion AND neuron projection development AND exocytosis (ortholog) AND FOUND IN growth cone AND neuron projection AND plasma membrane AND INTERACTS WITH ammonium chloride AND D-penicillamine AND ochratoxin A	Coding
TC1300000524.rn.1	5.15	5.47	4.97	0.0005	0.0075	Stx6	syntaxin 6; INVOLVED IN vesicle-mediated transport AND endosome organization (ortholog) AND retrograde transport endosome to Golgi (ortholog) AND FOUND IN Golgi apparatus AND integral component of membrane AND trans-Golgi network membrane AND INTERACTS WITH 2-methoxyethanol AND ammonium chloride AND dibutyl phthalate; syntaxin 6 (Stx6), mRNA.	Coding
TC0600002401.rn.1	5.53	5.41	5.58	0.047	0.1196	Stxbp6	syntaxin binding protein 6 (amisyn); INVOLVED IN vesicle-mediated transport (inferred) AND FOUND IN integral component of membrane (inferred) AND INTERACTS WITH benzo[a]pyrene AND mono(2-ethylhexyl) phthalate AND (-)-epigallocatechin 3-gallate (ortholog); syntaxin binding protein 6 (amisyn) (Stxbp6), mRNA.	Coding
TC1500000824.rn.1	6.93	6.78	7.1	0.0077	0.0365	Sucla2	succinate-CoA ligase, ADP-forming, beta subunit; ENCODES a protein that exhibits succinate-CoA ligase (ADP-forming) activity AND INVOLVED IN succinate metabolic process AND succinyl-CoA metabolic process AND tricarboxylic acid cycle AND PARTICIPATES IN citric acid cycle pathway AND propanoate metabolic pathway AND ASSOCIATED WITH MITOCHONDRIAL DNA DEPLETION SYNDROME 5 (ENCEPHALOMYOPATHIC WITH OR …	Coding
TC0100004837.rn.1	5.32	4.27	5.77	3.2e-05	0.0016	Sult2a1	sulfotransferase family 2A, dehydroepiandrosterone (DHEA)-preferring, member 1 [Source:RGD Symbol;Acc:621337]	Coding
TC0100004843.rn.1	10.8	8.53	11.15	3.04e-07	0.0001	Sult2a1; Sult2a2	sulfotransferase family 2A, dehydroepiandrosterone (DHEA)-preferring, member 1; ENCODES a protein that exhibits 3'-phosphoadenosine 5'-phosphosulfate binding AND alcohol sulfotransferase activity AND drug binding AND INVOLVED IN aging AND cellular response to vitamin D AND drug metabolic process AND PARTICIPATES IN tamoxifen pharmacokinetics pathway AND estradiol biosynthetic pathway AND testoste…	Coding
TC0100004839.rn.1	3.93	3.36	4.39	0.0001	0.0035	Sult2a2	sulfotransferase family 2A, dehydroepiandrosterone (DHEA)-preferring, member 2; ENCODES a protein that exhibits alcohol sulfotransferase activity (inferred) AND sulfotransferase activity (inferred) AND INVOLVED IN metabolic process (inferred) AND steroid metabolic process (inferred) AND PARTICIPATES IN steroid hormone biosynthetic pathway AND sulfur metabolic pathway AND FOUND IN cytoplasm (infer…	Coding
TC0100004842.rn.1	10.18	8.15	10.75	2.13e-07	0.0001	Sult2a6	sulfotransferase family 2A, dehydroepiandrosterone (DHEA)-preferring, member 6; ENCODES a protein that exhibits alcohol sulfotransferase activity (inferred) AND INVOLVED IN steroid metabolic process (inferred) AND FOUND IN cytoplasm (inferred) AND INTERACTS WITH 17alpha-ethynylestradiol (ortholog) AND 17beta-estradiol (ortholog) AND 2 3 7 8-tetrachlorodibenzodioxine (ortholog); sulfotransferase f…	Coding
TC0100005406.rn.1	4.42	4.27	4.46	0.007	0.0346	Sult2b1	sulfotransferase family 2B member 1; ENCODES a protein that exhibits steroid sulfotransferase activity (ortholog) AND sulfotransferase activity (ortholog) AND INVOLVED IN steroid metabolic process (ortholog) AND sulfate assimilation (ortholog) AND PARTICIPATES IN steroid hormone biosynthetic pathway AND sulfur metabolic pathway AND FOUND IN cytoplasm (ortholog) AND intracellular membrane-bounded …	Coding
TC0900002051.rn.1	5.42	5.17	5.52	0.0748	0.161	Sumo1	small ubiquitin-like modifier 1; ENCODES a protein that exhibits poly(A) RNA binding (ortholog) AND SUMO ligase activity (ortholog) AND transcription factor binding (ortholog) AND INVOLVED IN negative regulation of DNA binding (ortholog) AND negative regulation of sequence-specific DNA binding transcription factor activity (ortholog) AND negative regulation of transcription DNA-templated (ortholo…	Coding
TC0700003509.rn.1	6.35	6.17	6.71	0.0004	0.007	Sun2	Protein Sun2; Sad1 and UNC84 domain containing 2; ENCODES a protein that exhibits identical protein binding (ortholog) AND lamin binding (ortholog) AND INVOLVED IN centrosome localization (ortholog) AND cytoskeletal anchoring at nuclear membrane (ortholog) AND nuclear envelope organization (ortholog) AND FOUND IN cell (ortholog) AND condensed nuclear chromosome (ortholog) AND nuclear chromosome t…	Coding
TC0700002002.rn.1	7.7	7.5	8.24	9.83e-05	0.003	Suox	sulfite oxidase; ENCODES a protein that exhibits heme binding AND molybdopterin cofactor binding AND sulfite oxidase activity AND INVOLVED IN response to nutrient AND PARTICIPATES IN sulfur metabolic pathway AND ASSOCIATED WITH Fatty Liver AND Metabolism Inborn Errors (ortholog) AND Sulfite oxidase deficiency (ortholog) AND FOUND IN cytosol AND mitochondrial intermembrane space AND mitochondrion …	Coding
TC0600000274.rn.1	5.41	5.04	5.54	0.0021	0.0168	Supt7l	SPT7-like STAGA complex gamma subunit; ENCODES a protein that exhibits histone acetyltransferase activity (ortholog) AND transcription coactivator activity (ortholog) AND INVOLVED IN histone H3 acetylation (ortholog) AND maintenance of protein location in nucleus (ortholog) AND FOUND IN nucleus (ortholog) AND STAGA complex (ortholog) AND INTERACTS WITH elemental selenium (ortholog) AND ethyl meth…	Coding
TC0200002366.rn.1	5.54	5.12	6.41	1.68e-06	0.0003	Syde2	synapse defective 1, Rho GTPase, homolog 2 (C. elegans)	Coding
TC0500001669.rn.1	6.58	6.35	6.63	0.0038	0.024	Syf2	SYF2 pre-mRNA-splicing factor; SYF2 homolog, RNA splicing factor (S. cerevisiae) (Syf2), mRNA; ENCODES a protein that exhibits poly(A) RNA binding (ortholog) AND INVOLVED IN embryonic organ development (ortholog) AND gastrulation (ortholog) AND in utero embryonic development (ortholog) AND PARTICIPATES IN spliceosome pathway AND FOUND IN catalytic step 2 spliceosome (ortholog) AND nucleus (orthol…	Coding
TC0100004200.rn.1	2.39	2.07	2.52	0.1611	0.2656	Taar1	trace-amine-associated receptor 1; ENCODES a protein that exhibits G-protein coupled amine receptor activity (ortholog) AND trace-amine receptor activity (ortholog) AND INVOLVED IN G-protein coupled receptor signaling pathway (ortholog) AND FOUND IN integral component of membrane (inferred) AND plasma membrane (inferred) AND INTERACTS WITH ammonium chloride AND (R)-noradrenaline (ortholog) AND 2-…	Coding
TC0100004192.rn.1	2.72	2.77	2.55	0.1639	0.2687	Taar7e	trace-amine-associated receptor 7e; ENCODES a protein that exhibits trace-amine receptor activity (inferred) AND INVOLVED IN G-protein coupled receptor signaling pathway (inferred) AND FOUND IN integral component of membrane (inferred) AND plasma membrane (inferred)	Coding
TC0100003762.rn.1	4.36	4.21	4.53	0.0068	0.0339	Taf5	TAF5 RNA polymerase II, TATA box binding protein (TBP)-associated factor; ENCODES a protein that exhibits DNA binding (ortholog) AND histone acetyltransferase activity (ortholog) AND protein dimerization activity (ortholog) AND INVOLVED IN DNA-templated transcription initiation (ortholog) AND histone acetylation (ortholog) AND transcription initiation from RNA polymerase II promoter (ortholog) AN…	Coding
TC0100004430.rn.1	3	3.08	2.86	0.0559	0.1337	Tagap	T-cell activation RhoGTPase activating protein; INVOLVED IN signal transduction (inferred) AND FOUND IN intracellular (inferred) AND INTERACTS WITH 2 3 7 8-tetrachlorodibenzodioxine (ortholog) AND arsenic atom (ortholog) AND benzo[a]pyrene (ortholog)	Coding
TC0800002449.rn.1	4.62	4.69	4.22	0.0486	0.1221	Tagln	transgelin; ENCODES a protein that exhibits actin filament binding (inferred) AND protein binding bridging (inferred) AND INVOLVED IN epithelial cell differentiation (ortholog) AND PARTICIPATES IN platelet-derived growth factor signaling pathway AND FOUND IN cytoplasm (inferred) AND INTERACTS WITH 17alpha-ethynylestradiol AND 2 3 7 8-tetrachlorodibenzodioxine AND 3'-amino-3'-deoxy-N(6) N(6)-dimet…	Coding
TC0500004138.rn.1	5.08	4.76	5.71	0.0025	0.0188	Tas1r1	taste receptor, type 1, member 1; ENCODES a protein that exhibits taste receptor activity AND INVOLVED IN sensory perception of umami taste AND detection of chemical stimulus involved in sensory perception of taste (ortholog) AND FOUND IN integral component of membrane (inferred) AND plasma membrane (inferred) AND INTERACTS WITH 2 3 7 8-tetrachlorodibenzodioxine AND 2 4-dinitrotoluene AND ammoniu…	Coding
TC0400001905.rn.1	2.05	2.18	2.01	0.1536	0.2569	Tas2r117	taste receptor, type 2, member 117; ENCODES a protein that exhibits G-protein coupled receptor activity (inferred) AND INVOLVED IN sensory perception of taste (inferred) AND FOUND IN integral to membrane (inferred)	Coding
TC0400003909.rn.1	1.68	1.72	1.61	0.1488	0.2516	Tas2r125	taste receptor, type 2, member 125; ENCODES a protein that exhibits G-protein coupled receptor activity (inferred) AND INVOLVED IN sensory perception of taste (inferred) AND FOUND IN integral to membrane (inferred)	Coding
TC0400000749.rn.1	1.61	1.48	1.64	0.0513	0.1263	Tas2r144	taste receptor, type 2, member 144; ENCODES a protein that exhibits bitter taste receptor activity (ortholog) AND INVOLVED IN detection of chemical stimulus involved in sensory perception of bitter taste (ortholog) AND FOUND IN integral component of membrane (inferred) AND INTERACTS WITH 2 3 7 8-tetrachlorodibenzodioxine (ortholog) AND arsenite(3-) (ortholog) AND crocidolite asbestos (ortholog)	Coding
TC0300000200.rn.1	5.22	5.1	5.36	0.0096	0.0422	Tbc1d13	TBC1 domain family, member 13; ENCODES a protein that exhibits Rab GTPase activator activity (inferred) AND INVOLVED IN positive regulation of Rab GTPase activity (inferred) AND INTERACTS WITH 2 3 7 8-tetrachlorodibenzodioxine (ortholog) AND 4 4'-diaminodiphenylmethane (ortholog) AND nickel sulfate (ortholog); PREDICTED: TBC1 domain family, member 13 (Tbc1d13), mRNA.	Coding
TC1700001558.rn.1	5.39	5.24	5.47	0.0258	0.081	Tbc1d7	TBC1 domain family, member 7; ENCODES a protein that exhibits Rab GTPase activator activity (inferred) AND INVOLVED IN activation of Rho GTPase activity (ortholog) AND negative regulation of TOR signaling (ortholog) AND positive regulation of protein ubiquitination (ortholog) AND FOUND IN cytoplasmic vesicle (ortholog) AND INTERACTS WITH 2 3 7 8-tetrachlorodibenzodioxine AND 2 4-dinitrotoluene AN…	Coding
TC0800002273.rn.1	6.43	6.87	6.35	0.0004	0.0065	Tbrg1	transforming growth factor beta regulator 1; INVOLVED IN cell cycle arrest (ortholog) AND DNA replication (ortholog) AND negative regulation of cell proliferation (ortholog) AND FOUND IN intracellular membrane-bounded organelle (ortholog) AND nucleus (ortholog) AND INTERACTS WITH 2 4-dinitrotoluene AND 2 6-dinitrotoluene AND thioacetamide; transforming growth factor beta regulator 1 (Tbrg1), mRNA.	Coding
TC1200001660.rn.1	5.73	5.54	5.91	0.0837	0.1727	Tbx3	T-box 3; ENCODES a protein that exhibits RNA polymerase II activating transcription factor binding (ortholog) AND RNA polymerase II transcription factor binding (ortholog) AND sequence-specific DNA binding (ortholog) AND INVOLVED IN negative regulation of apoptotic process AND negative regulation of transcription from RNA polymerase II promoter AND anterior/posterior axis specification embryo (or…	Coding
TC0400000673.rn.1	5.05	5.63	4.85	0.0001	0.0032	Tbxas1	thromboxane A synthase 1, platelet; ENCODES a protein that exhibits thromboxane-A synthase activity (ortholog) AND INVOLVED IN cellular chloride ion homeostasis AND positive regulation of vasoconstriction AND PARTICIPATES IN thromboxane biosynthetic pathway AND arachidonic acid metabolic pathway AND ASSOCIATED WITH Arteriosclerosis AND Brain Infarction AND Endotoxemia AND FOUND IN endoplasmic ret…	Coding
TC0400003087.rn.1	5.89	5.66	6.51	0.0006	0.008	Tcf7l1	transcription factor 7-like 1 (T-cell specific, HMG-box); ENCODES a protein that exhibits beta-catenin binding (ortholog) AND chromatin binding (ortholog) AND DNA binding (ortholog) AND INVOLVED IN anterior/posterior axis specification embryo (ortholog) AND axial mesoderm morphogenesis (ortholog) AND negative regulation of transcription DNA-templated (ortholog) AND PARTICIPATES IN Wnt signaling c…	Coding
TC0700002348.rn.1	6.29	6.08	6.63	0.011	0.0463	Tcp11l2	t-complex 11, testis-specific-like 2; INTERACTS WITH 2 3 7 8-tetrachlorodibenzodioxine AND 2 4-dinitrotoluene AND 2 6-dinitrotoluene	Coding
TC0100007681.rn.1	3.82	3.91	3.7	0.0877	0.1779	Tctn3	Protein LOC100912537; INTERACTS WITH arsenic atom (ortholog) AND cobalt dichloride (ortholog) AND copper(2+) sulfate (ortholog); PREDICTED: tectonic family member 3 (Tctn3), mRNA.; tectonic family member 3	Coding
TC0100004277.rn.1	4.24	3.89	4.8	0.0023	0.0179	Tert	telomerase reverse transcriptase; telomerase reverse transcriptase (Tert), mRNA; ENCODES a protein that exhibits protein homodimerization activity (ortholog) AND telomerase activity (ortholog) AND telomeric RNA binding (ortholog) AND INVOLVED IN DNA biosynthetic process (ortholog) AND DNA strand elongation (ortholog) AND negative regulation of extrinsic apoptotic signaling pathway in absence of l…	Coding
TC0500000525.rn.1	6.19	6.05	6.52	0.0014	0.0132	Tesk1	testis-specific kinase 1; testis-specific kinase 1 (Tesk1), mRNA; ENCODES a protein that exhibits protein serine/threonine kinase activity AND INVOLVED IN spermatogenesis AND INTERACTS WITH 2 4-dinitrotoluene AND 2 6-dinitrotoluene AND cocaine; testis-specific kinase 1 (Tesk1), mRNA.	Coding
TC0X00002256.rn.1	3.81	4.85	3.39	6.8e-06	0.0007	Tex13b	ENCODES a protein that exhibits zinc ion binding (inferred) AND INTERACTS WITH indole-3-methanol AND orphenadrine AND hydroquinone O-beta-D-glucopyranoside (ortholog); Uncharacterized protein [Source:UniProtKB/TrEMBL;Acc:D3ZTY2]; testis expressed 13B	Coding
TC1000003959.rn.1	6.59	6.43	6.84	0.0351	0.0992	Tex2	testis expressed 2; FOUND IN integral component of membrane (inferred) AND INTERACTS WITH 2 4-dinitrotoluene AND 2 6-dinitrotoluene AND fipronil; PREDICTED: testis expressed 2, transcript variant 2 (Tex2), mRNA.	Coding
TC0400003192.rn.1	6.4	6.22	6.66	0.0004	0.0062	Tex261	testis expressed 261; INVOLVED IN positive regulation of apoptotic process (ortholog) AND FOUND IN integral component of membrane (inferred) AND INTERACTS WITH 2 4 6-trinitrotoluene AND amiodarone AND amitriptyline; testis expressed 261 (Tex261), mRNA.; Protein TEX261 [Source:UniProtKB/Swiss-Prot;Acc:Q5BJW3]	Coding
TC0800001331.rn.1	3.76	3.52	4.16	1.21e-05	0.0009	Tfdp2	transcription factor Dp-2 (E2F dimerization partner 2); ENCODES a protein that exhibits protein domain specific binding (ortholog) AND sequence-specific DNA binding transcription factor activity (ortholog) AND transcription factor binding (ortholog) AND INVOLVED IN heart development AND regulation of transcription DNA-templated (ortholog) AND PARTICIPATES IN cell cycle pathway mitotic AND FOUND I…	Coding
TC2000001254.rn.1	4.08	3.9	4.08	0.0796	0.1674	Tff2	trefoil factor 2; ENCODES a protein that exhibits CXCR4 chemokine receptor binding (ortholog) AND INVOLVED IN calcium-mediated signaling (ortholog) AND chemokine-mediated signaling pathway (ortholog) AND negative regulation of gastric acid secretion (ortholog) AND ASSOCIATED WITH Helicobacter Infections (ortholog) AND Prostatic Neoplasms (ortholog) AND FOUND IN extracellular space (ortholog) AND …	Coding
TC1200001298.rn.1	8.74	7.85	8.99	1.17e-06	0.0003	Tfr2	transferrin receptor 2; ENCODES a protein that exhibits peptidase activity (inferred) AND INVOLVED IN proteolysis (inferred) AND ASSOCIATED WITH Hemochromatosis (ortholog) AND Hemochromatosis type 3 (ortholog) AND FOUND IN integral component of membrane (inferred) AND plasma membrane (inferred) AND INTERACTS WITH 2 2' 5 5'-tetrachlorobiphenyl AND 2 4-dinitrotoluene AND copper atom	Coding
TC1700001284.rn.1	8.84	8.5	9.49	0.0018	0.0155	Tgfbi	transforming growth factor, beta induced; ENCODES a protein that exhibits collagen binding (ortholog) AND extracellular matrix binding (ortholog) AND INVOLVED IN chondrocyte differentiation AND angiogenesis (ortholog) AND cell adhesion (ortholog) AND ASSOCIATED WITH renal interstitial fibrosis AND ASSOCIATED WITH Diabetic Nephropathies AND Kidney Diseases AND Corneal Dystrophies Hereditary (ortho…	Coding
TC0900002675.rn.1	5.14	6.57	4.84	8.58e-05	0.0028	Tgif1	TGFB-induced factor homeobox 1; ENCODES a protein that exhibits co-SMAD binding AND chromatin binding (ortholog) AND RNA polymerase II core promoter proximal region sequence-specific DNA binding (ortholog) AND INVOLVED IN cellular response to growth factor stimulus AND negative regulation of gene expression AND response to drug AND ASSOCIATED WITH Diabetic Nephropathies AND Muscular Atrophy AND H…	Coding
TC1500001719.rn.1	4.55	4.35	4.69	0.0043	0.0258	Tgm1	transglutaminase 1; ENCODES a protein that exhibits protein-glutamine gamma-glutamyltransferase activity (ortholog) AND INVOLVED IN keratinocyte differentiation (ortholog) AND organ morphogenesis (ortholog) AND ASSOCIATED WITH Ichthyosiform erythroderma Brocq congenital nonbullous form (ortholog) AND Ichthyosis Lamellar (ortholog) AND FOUND IN cell-cell adherens junction (ortholog) AND extracellu…	Coding
TC0300004630.rn.1	7.52	7.83	7.39	0.0004	0.0067	Tgm2	transglutaminase 2; ENCODES a protein that exhibits GTP binding AND protein domain specific binding AND protein-glutamine gamma-glutamyltransferase activity (ortholog) AND INVOLVED IN blood vessel remodeling AND isopeptide cross-linking via N6-(L-isoglutamyl)-L-lysine AND phospholipase C-activating G-protein coupled receptor signaling pathway AND PARTICIPATES IN eicosanoid signaling pathway AND H…	Coding
TC0700002721.rn.1	4.1	3.8	4.29	0.0037	0.0236	Thap2	THAP domain containing, apoptosis associated protein 2; ENCODES a protein that exhibits nucleic acid binding (inferred) AND FOUND IN nucleolus (ortholog) AND INTERACTS WITH 17alpha-ethynylestradiol (ortholog) AND 2-methylcholine (ortholog) AND aflatoxin B1 (ortholog)	Coding
TC0300001470.rn.1	5.28	6	4.9	8.22e-06	0.0007	Thbs1	thrombospondin 1; ENCODES a protein that exhibits transforming growth factor beta binding AND collagen V binding (ortholog) AND extracellular matrix binding (ortholog) AND INVOLVED IN cellular response to growth factor stimulus AND cellular response to tumor necrosis factor AND negative regulation of angiogenesis AND PARTICIPATES IN syndecan signaling pathway AND cell-extracellular matrix signali…	Coding
TC1700001130.rn.1	3.59	3.91	3.35	0.0268	0.083	Thnsl1	threonine synthase-like 1; FOUND IN cytoplasm (ortholog) AND mitochondrion (ortholog) AND nucleus (ortholog) AND INTERACTS WITH 2 3 7 8-tetrachlorodibenzodioxine AND thioacetamide AND all-trans-retinoic acid (ortholog); threonine synthase-like 1 (S. cerevisiae) (Thnsl1), mRNA.; threonine synthase-like 1 (S. cerevisiae)	Coding
TC1000002654.rn.1	8.15	8.6	7.98	0.0213	0.0718	Timd2	T-cell immunoglobulin and mucin domain containing 2; FOUND IN integral component of membrane (inferred) AND plasma membrane (inferred) AND INTERACTS WITH aflatoxin B1 (ortholog) AND allyl alcohol (ortholog) AND cadmium atom (ortholog)	Coding
TC1000000457.rn.1	4.29	4.53	3.56	0.0265	0.0824	Timd4	INTERACTS WITH benzo[a]pyrene (ortholog) AND copper(2+) sulfate (ortholog) AND hydrogen peroxide (ortholog); T-cell immunoglobulin and mucin domain containing 4	Coding
TC0800001491.rn.1	2.59	2.11	2.71	0.0212	0.0714	Timm8a1	translocase of inner mitochondrial membrane 8 homolog A1 (yeast) [Source:RGD Symbol;Acc:621801]	Coding
TC0100007260.rn.1	7.27	6.67	7.61	0.0013	0.013	Tkfc	triokinase/FMN cyclase	Coding
TC0500002952.rn.1	6.01	5.79	6.33	0.0163	0.0601	Tle1	transducin-like enhancer of split 1 (E(sp1) homolog, Drosophila); ENCODES a protein that exhibits chromatin binding (ortholog) AND RNA polymerase II transcription corepressor activity (ortholog) AND transcription corepressor activity (ortholog) AND INVOLVED IN negative regulation of anoikis (ortholog) AND negative regulation of I-kappaB kinase/NF-kappaB signaling (ortholog) AND negative regulatio…	Coding
TC0200003952.rn.1	3.86	4.11	3.76	0.0322	0.0936	Tlr2	toll-like receptor 2; ENCODES a protein that exhibits lipopeptide binding AND diacyl lipopeptide binding (ortholog) AND lipoteichoic acid binding (ortholog) AND INVOLVED IN central nervous system myelin formation AND inflammatory response AND leukotriene metabolic process AND PARTICIPATES IN Toll-like receptor signaling pathway AND Entamoeba histolyca infection pathway AND Leishmania infection pa…	Coding
TC0800003103.rn.1	6.22	6.46	5.11	1.3e-05	0.001	Tmed3	transmembrane p24 trafficking protein 3; INVOLVED IN protein transport (inferred) AND FOUND IN COPI vesicle coat AND Golgi apparatus AND endoplasmic reticulum (ortholog) AND INTERACTS WITH 2 3 7 8-tetrachlorodibenzodioxine AND 2 4 6-trinitrotoluene AND 2 6-dinitrotoluene; transmembrane emp24 protein transport domain containing 3 (Tmed3), mRNA.; transmembrane emp24 protein transport domain contain…	Coding
TC1400000048.rn.1	7.3	6.85	7.42	0.0032	0.0216	Tmed5	transmembrane p24 trafficking protein 5; INVOLVED IN Golgi ribbon formation (ortholog) AND FOUND IN cis-Golgi network (ortholog) AND endoplasmic reticulum exit site (ortholog) AND endoplasmic reticulum-Golgi intermediate compartment (ortholog) AND INTERACTS WITH C60 fullerene AND caffeine AND chloroprene; transmembrane emp24 protein transport domain containing 5 (Tmed5), mRNA.; transmembrane emp2…	Coding
TC0400000382.rn.1	8.36	7.93	8.66	0.0005	0.0076	Tmem106b	transmembrane protein 106B; INVOLVED IN dendrite morphogenesis (ortholog) AND lysosome localization (ortholog) AND FOUND IN extracellular vesicular exosome (ortholog) AND lysosomal membrane (ortholog) AND INTERACTS WITH 2 3 7 8-tetrachlorodibenzodioxine AND 2 4 6-trinitrotoluene AND 2-methylcholine (ortholog); transmembrane protein 106B (Tmem106b), mRNA.	Coding
TC1400002022.rn.1	4.29	4.03	4.39	0.0086	0.0393	Tmem128	transmembrane protein 128; FOUND IN integral component of membrane (inferred) AND INTERACTS WITH 2 3 7 8-tetrachlorodibenzodioxine (ortholog) AND benzo[a]pyrene (ortholog) AND copper(2+) sulfate (ortholog); transmembrane protein 128 (Tmem128), mRNA.	Coding
TC0900000351.rn.1	4.37	4.21	4.92	0.2544	0.3615	Tmem14a	transmembrane protein 14A; FOUND IN integral component of membrane (inferred) AND INTERACTS WITH thioacetamide AND (-)-epigallocatechin 3-gallate (ortholog) AND 17beta-estradiol (ortholog); transmembrane protein 14A (Tmem14a), mRNA.	Coding
TC1400000184.rn.1	5.78	6.1	5.28	0.0001	0.0032	Tmem150c	transmembrane protein 150C; FOUND IN integral component of membrane (inferred) AND INTERACTS WITH 2 3 7 8-tetrachlorodibenzodioxine AND cadmium dichloride AND cisplatin	Coding
TC1400001650.rn.1	6.25	6.44	5.92	5.68e-05	0.0022	Tmem165; TMEM165; LOC100911646	transmembrane protein 165; Transmembrane protein 165; INVOLVED IN cellular calcium ion homeostasis (ortholog) AND Golgi calcium ion transport (ortholog) AND protein N-linked glycosylation (ortholog) AND FOUND IN endosome membrane (ortholog) AND Golgi apparatus (ortholog) AND intracellular membrane-bounded organelle (ortholog) AND INTERACTS WITH 2 4-dinitrotoluene AND cadmium dichloride AND (-)-ep…	Coding
TC1900001481.rn.1	7.32	7.01	7.41	0.0038	0.0237	Tmem170a	transmembrane protein 170A; INTERACTS WITH (-)-demecolcine (ortholog) AND 17beta-estradiol (ortholog) AND benzo[a]pyrene (ortholog)	Coding
TC0500004086.rn.1	5.39	5.19	5.66	0.0003	0.0057	Tmem201	transmembrane protein 201; Protein Tmem201; ENCODES a protein that exhibits actin filament binding (ortholog) AND lamin binding (ortholog) AND INVOLVED IN fibroblast migration (ortholog) AND nuclear migration (ortholog) AND FOUND IN cell (ortholog) AND nuclear membrane (ortholog) AND INTERACTS WITH 17beta-estradiol (ortholog) AND 2 3 7 8-tetrachlorodibenzodioxine (ortholog) AND benzo[a]pyrene (or…	Coding
TC0800000405.rn.1	6.38	5.32	6.41	0.0021	0.0167	Tmem218	transmembrane protein 218; FOUND IN integral component of membrane (inferred) AND INTERACTS WITH 2 3 7 8-tetrachlorodibenzodioxine AND dibutyl phthalate AND 4 4'-diaminodiphenylmethane (ortholog)	Coding
TC0600002728.rn.1	3.81	4.15	3.69	0.0633	0.1446	Tmem229b	transmembrane protein 229B; INTERACTS WITH phenethyl isothiocyanate AND 3 4-methylenedioxymethamphetamine (ortholog) AND benzo[a]pyrene (ortholog)	Coding
TC1900001483.rn.1	5.45	5.15	5.62	0.0267	0.083	Tmem231	transmembrane protein 231; INVOLVED IN camera-type eye development (ortholog) AND cilium assembly (ortholog) AND embryonic digit morphogenesis (ortholog) AND FOUND IN ciliary membrane (ortholog) AND ciliary transition zone (ortholog) AND membrane (ortholog) AND INTERACTS WITH indole-3-methanol AND aflatoxin B1 (ortholog) AND benzo[a]pyrene (ortholog)	Coding
TC0600001380.rn.1	4.26	3.98	4.36	0.0171	0.0621	Tmem251	transmembrane protein 251; INTERACTS WITH indole-3-methanol AND copper(2+) sulfate (ortholog) AND cyclosporin A (ortholog)	Coding
TC0100003191.rn.1	5.64	5.75	5.56	0.3338	0.4362	Tmem258	INTERACTS WITH toluene AND cobalt dichloride (ortholog) AND copper(2+) sulfate (ortholog); transmembrane protein 258	Coding
TC0700002343.rn.1	4.57	4.72	4.42	0.0086	0.0391	Tmem263	transmembrane protein 263; INTERACTS WITH 2 3 7 8-tetrachlorodibenzodioxine (ortholog) AND copper(2+) sulfate (ortholog) AND cycloheximide (ortholog)	Coding
TC0600002662.rn.1	4.85	4.03	5.76	4.19e-06	0.0005	Tmem30b	transmembrane protein 30B; INVOLVED IN positive regulation of protein exit from endoplasmic reticulum (ortholog) AND FOUND IN integral component of membrane (inferred) AND INTERACTS WITH 2 4-dinitrotoluene AND all-trans-retinoic acid AND benzo[a]pyrene	Coding
TC1400002475.rn.1	7.23	6.95	7.44	0.0008	0.0096	Tmem33; Slc30a9	transmembrane protein 33; FOUND IN extracellular vesicular exosome (ortholog) AND melanosome (ortholog) AND INTERACTS WITH ammonium chloride AND bis(2-ethylhexyl) phthalate AND bisphenol A; transmembrane protein 33 (Tmem33), transcript variant 1, mRNA.; solute carrier family 30 (zinc transporter), member 9transmembrane protein 33	Coding
TC1100001648.rn.1	5.21	5.53	5.07	0.0128	0.0513	Tmem39a	transmembrane protein 39a; FOUND IN integral component of membrane (inferred) AND INTERACTS WITH dibutyl phthalate AND 17alpha-ethynylestradiol (ortholog) AND 2 3 7 8-tetrachlorodibenzodioxine (ortholog); transmembrane protein 39a (Tmem39a), mRNA.	Coding
TC0X00000448.rn.1	10.3	9.85	10.59	6.62e-05	0.0024	Tmem47	transmembrane protein 47; FOUND IN cell-cell junction (ortholog) AND plasma membrane (ortholog) AND INTERACTS WITH 3 3' 4 4' 5-pentachlorobiphenyl AND benzo[a]pyrene AND 17beta-estradiol (ortholog); transmembrane protein 47 (Tmem47), mRNA.	Coding
TC0400002236.rn.1	5.31	4.98	5.37	0.0127	0.051	Tmem60	transmembrane protein 60; INTERACTS WITH (-)-epigallocatechin 3-gallate (ortholog) AND 17beta-estradiol (ortholog) AND 2 3 7 8-tetrachlorodibenzodioxine (ortholog); transmembrane protein 60 (Tmem60), mRNA.	Coding
TC0500002116.rn.1	7.02	6.79	7.2	0.0195	0.0677	Tmem70	transmembrane protein 70; INVOLVED IN mitochondrial proton-transporting ATP synthase complex assembly (ortholog) AND FOUND IN integral component of mitochondrial membrane (ortholog) AND mitochondrion (ortholog) AND INTERACTS WITH 2 3 7 8-tetrachlorodibenzodioxine (ortholog) AND all-trans-retinoic acid (ortholog) AND copper(2+) sulfate (ortholog); transmembrane protein 70 (Tmem70), nuclear gene en…	Coding
TC0500003963.rn.1	4.99	4.75	5.13	0.0131	0.0521	Tmem82	transmembrane protein 82; INTERACTS WITH 2 3 7 8-tetrachlorodibenzodioxine (ortholog) AND aflatoxin B1 (ortholog) AND benzo[a]pyrene (ortholog)	Coding
TC1000003339.rn.1	7.77	6.41	8.15	1.12e-07	7.55e-05	Tmem97	transmembrane protein 97; INVOLVED IN cholesterol homeostasis (ortholog) AND FOUND IN lysosome (ortholog) AND nuclear membrane (ortholog) AND plasma membrane (ortholog) AND INTERACTS WITH 17alpha-ethynylestradiol AND 2 4 6-trinitrotoluene AND 3 3' 4 4' 5-pentachlorobiphenyl; transmembrane protein 97 (Tmem97), mRNA.	Coding
TC0700002464.rn.1	5.65	5.38	5.72	0.1535	0.2569	Tmpo	thymopoietin; ENCODES a protein that exhibits DNA binding (inferred) AND lamin binding (inferred) AND INVOLVED IN regulation of transcription DNA-templated (ortholog) AND ASSOCIATED WITH Cardiomyopathy Dilated 1t (ortholog) AND FOUND IN nuclear inner membrane AND chromatin (ortholog) AND membrane (ortholog) AND INTERACTS WITH 1 2 4-trimethylbenzene AND 2 4-dinitrotoluene AND 7 12-dimethyltetraphe…	Coding
TC0400003098.rn.1	6.51	7.57	6.1	0.0002	0.0041	Tmsb10	thymosin, beta 10; ENCODES a protein that exhibits actin monomer binding (inferred) AND INVOLVED IN actin cytoskeleton organization (inferred) AND sequestering of actin monomers (inferred) AND spermatid development (inferred) AND FOUND IN cytoplasm (inferred) AND cytoskeleton (inferred) AND INTERACTS WITH 17alpha-ethynylestradiol AND 2 3 7 8-tetrachlorodibenzodioxine AND 2-nitrofluorene; Chalmel,…	Coding
TC0700001491.rn.1	6.69	8.01	6.42	3.51e-05	0.0017	Tmsb10; LOC100364435	thymosin, beta 10 [Source:RGD Symbol;Acc:62022]; thymosin beta 10-like	Coding
TC0X00000281.rn.1	10.92	11.09	10.26	0.0149	0.0566	Tmsb4x	thymosin beta 4, X-linked; ENCODES a protein that exhibits poly(A) RNA binding (ortholog) AND INVOLVED IN osteoblast differentiation AND regulation of cell migration (ortholog) AND FOUND IN cytosol (ortholog) AND nucleus (ortholog) AND INTERACTS WITH 17alpha-ethynylestradiol AND clofibric acid AND dibutyl phthalate	Coding
TC0500002605.rn.1	2.53	2.69	2.13	0.0396	0.1072	Tmsb4x	thymosin beta 4, X-linked (Tmsb4x), mRNA.; thymosin, beta 4, X chromosome	Coding
TC0700002625.rn.1	2.86	3.13	2.77	0.0027	0.0194	Tmtc2	transmembrane and tetratricopeptide repeat containing 2; FOUND IN endoplasmic reticulum (ortholog) AND INTERACTS WITH 2-methoxyethanol AND dibutyl phthalate AND 2 3 7 8-tetrachlorodibenzodioxine (ortholog)	Coding
TC1800000993.rn.1	5.62	5.76	5.5	0.1388	0.2399	Tmx3	FOUND IN cell surface (ortholog) AND INTERACTS WITH 2 3 7 8-tetrachlorodibenzodioxine (ortholog) AND aflatoxin B1 (ortholog) AND bisphenol A (ortholog)	Coding
TC2000000176.rn.1	3.12	3.32	2.86	0.023	0.0752	Tnf	ENCODES a protein that exhibits tumor necrosis factor receptor binding AND cytokine activity (ortholog) AND identical protein binding (ortholog) AND INVOLVED IN apoptotic process AND calcium-mediated signaling AND cell activation AND PARTICIPATES IN tumor necrosis factor mediated signaling pathway AND ceramide signaling pathway AND interleukin-23 signaling pathway AND ASSOCIATED WITH altered resp…	Coding
TC0600001591.rn.1	5.73	6.03	5.61	0.0038	0.024	Tnfaip2	tumor necrosis factor, alpha-induced protein 2; INVOLVED IN exocytosis (inferred) AND FOUND IN exocyst (inferred) AND INTERACTS WITH 2 3 7 8-tetrachlorodibenzodioxine AND benzo[a]pyrene AND dibutyl phthalate; tumor necrosis factor alpha-induced protein 2 [Source:RefSeq peptide;Acc:NP_001131105]	Coding
TC1000002359.rn.1	5.75	6.74	5.41	0.0008	0.0097	Tnfrsf12a	tumor necrosis factor receptor superfamily, member 12a; INVOLVED IN cell adhesion (ortholog) AND extrinsic apoptotic signaling pathway (ortholog) AND positive regulation of apoptotic process (ortholog) AND PARTICIPATES IN cytokine mediated signaling pathway AND FOUND IN cell surface (ortholog) AND plasma membrane (ortholog) AND ruffle (ortholog) AND INTERACTS WITH 1 3-dinitrobenzene AND 2 3 7 8-t…	Coding
TC1000000775.rn.1	4.36	4.5	4.26	0.0614	0.1418	Tnfrsf13b	INVOLVED IN B cell homeostasis (ortholog) AND hematopoietic progenitor cell differentiation (ortholog) AND negative regulation of B cell proliferation (ortholog) AND PARTICIPATES IN syndecan signaling pathway AND cytokine mediated signaling pathway AND primary immunodeficiency disease pathway AND ASSOCIATED WITH Common Variable Immunodeficiency (ortholog) AND Immunoglobulin a deficiency 2 (orthol…	Coding
TC0500004189.rn.1	4.76	4.95	4.62	0.0093	0.0413	Tnfrsf14	tumor necrosis factor receptor superfamily, member 14; ENCODES a protein that exhibits ubiquitin protein ligase binding (ortholog) AND INVOLVED IN defense response to Gram-negative bacterium (ortholog) AND defense response to Gram-positive bacterium (ortholog) AND negative regulation of alpha-beta T cell proliferation (ortholog) AND PARTICIPATES IN cytokine mediated signaling pathway AND ASSOCIAT…	Coding
TC1000003091.rn.1	5.35	5.87	5.18	2.18e-05	0.0013	Tnfsf13	tumor necrosis factor (ligand) superfamily, member 13; ENCODES a protein that exhibits cytokine activity (inferred) AND tumor necrosis factor receptor binding (inferred) AND INVOLVED IN immunoglobulin mediated immune response (ortholog) AND immunoglobulin production in mucosal tissue (ortholog) AND positive regulation of cell proliferation (ortholog) AND PARTICIPATES IN adaptive immune response p…	Coding
TC1600002070.rn.1	3.93	4.29	3.81	6.58e-05	0.0024	Tnfsf13b	tumor necrosis factor (ligand) superfamily, member 13b; INVOLVED IN B cell costimulation (ortholog) AND B cell homeostasis (ortholog) AND immunoglobulin secretion (ortholog) AND PARTICIPATES IN cytokine mediated signaling pathway AND rheumatoid arthritis pathway AND FOUND IN cell (ortholog) AND cytoplasm (ortholog) AND perinuclear region of cytoplasm (ortholog) AND INTERACTS WITH (-)-demecolcine …	Coding
TC1400000824.rn.1	4.43	4.65	4.34	0.022	0.0733	Tnip2	TNFAIP3 interacting protein 2; ENCODES a protein that exhibits polyubiquitin binding (ortholog) AND protein kinase binding (ortholog) AND INVOLVED IN CD40 signaling pathway (ortholog) AND cellular response to lipopolysaccharide (ortholog) AND I-kappaB kinase/NF-kappaB signaling (ortholog) AND FOUND IN cytoplasm (ortholog) AND INTERACTS WITH 2 4-dinitrotoluene AND N-methyl-N-nitrosourea AND 2 3 7 …	Coding
TC0400001065.rn.1	2.94	3.04	2.78	0.058	0.1366	Tnip3	Protein Tnip3; ENCODES a protein that exhibits polyubiquitin binding (ortholog) AND INVOLVED IN cellular response to lipopolysaccharide (ortholog) AND MyD88-independent toll-like receptor signaling pathway (ortholog) AND negative regulation of I-kappaB kinase/NF-kappaB signaling (ortholog) AND INTERACTS WITH benzo[a]pyrene (ortholog) AND potassium dichromate (ortholog) AND silicon dioxide (orthol…	Coding
TC0100006958.rn.1	6.16	5.99	6.27	0.0606	0.1407	Tollip	toll interacting protein; ENCODES a protein that exhibits interleukin-1 Type I receptor binding AND SUMO binding AND ubiquitin conjugating enzyme binding AND INVOLVED IN positive regulation of protein sumoylation AND epithelial cell differentiation (ortholog) AND phosphorylation (ortholog) AND PARTICIPATES IN interleukin-1 signaling pathway AND Toll-like receptor signaling pathway AND FOUND IN nu…	Coding
TC1100001462.rn.1	6.85	6.49	7.23	0.0005	0.0076	Tomm70a	translocase of outer mitochondrial membrane 70 homolog A (S. cerevisiae); INVOLVED IN protein transport (inferred) AND FOUND IN membrane (ortholog) AND mitochondrion (ortholog) AND INTERACTS WITH 2 4-dinitrotoluene AND 2 6-dinitrotoluene AND dibutyl phthalate; translocase of outer mitochondrial membrane 70 homolog A (S. cerevisiae) (Tomm70a), nuclear gene encoding mitochondrial protein, mRNA.	Coding
TC0700003363.rn.1	5.62	5.37	5.76	0.0037	0.0233	Top1mt	topoisomerase (DNA) I, mitochondrial; ENCODES a protein that exhibits DNA binding (inferred) AND DNA topoisomerase type II (ATP-hydrolyzing) activity (inferred) AND INVOLVED IN ATP catabolic process (inferred) AND FOUND IN mitochondrial nucleoid (ortholog) AND mitochondrion (ortholog) AND nucleus (ortholog) AND INTERACTS WITH 2 6-dinitrotoluene AND furan AND (+)-catechin (ortholog); topoisomerase…	Coding
TC1000002941.rn.1	5	4.89	5.19	0.0005	0.0075	Top3a	ENCODES a protein that exhibits DNA topoisomerase type I activity (ortholog) AND INVOLVED IN DNA topological change (ortholog) AND PARTICIPATES IN homologous recombination pathway of double-strand break repair AND FOUND IN PML body (ortholog) AND INTERACTS WITH (S)-colchicine (ortholog) AND 2 3 7 8-tetrachlorodibenzodioxine (ortholog) AND 2-methylcholine (ortholog)	Coding
TSUnmapped00000180.rn.1	1.64	1.59	1.71	0.0914	0.1827	Tore	trispanning orphan	Coding
TC1700000309.rn.1	7.57	7.26	8.29	0.0002	0.0041	Tpmt	thiopurine S-methyltransferase; ENCODES a protein that exhibits thiopurine S-methyltransferase activity (ortholog) AND INVOLVED IN response to organic cyclic compound AND response to testosterone AND ASSOCIATED WITH THIOPURINE S-METHYLTRANSFERASE DEFICIENCY (ortholog) AND FOUND IN extracellular vesicular exosome (ortholog) AND INTERACTS WITH 2 3 7 8-tetrachlorodibenzodioxine AND ammonium chloride…	Coding
TC0100004269.rn.1	5.31	5.05	5.51	0.0002	0.0048	Tppp	tubulin polymerization promoting protein; ENCODES a protein that exhibits microtubule binding (ortholog) AND tubulin binding (ortholog) AND INVOLVED IN microtubule bundle formation (ortholog) AND microtubule polymerization (ortholog) AND positive regulation of protein complex assembly (ortholog) AND FOUND IN cytoplasm (ortholog) AND microtubule (ortholog) AND nucleus (ortholog) AND INTERACTS WITH…	Coding
TC0500004173.rn.1	7.86	7.46	8.39	2.32e-05	0.0013	Tprg1l	tumor protein p63 regulated 1-like	Coding
TC0300000047.rn.1	4.06	3.79	4.16	0.0011	0.0114	Tprn	taperin; ENCODES a protein that exhibits phosphatase binding (inferred) AND INVOLVED IN sensory perception of sound (ortholog) AND ASSOCIATED WITH Deafness Autosomal Recessive 79 (ortholog) AND FOUND IN stereocilium (ortholog) AND INTERACTS WITH 3 3' 4 4' 5-pentachlorobiphenyl AND cisplatin (ortholog) AND copper(2+) sulfate (ortholog); taperin (Tprn), mRNA.	Coding
TC0400002852.rn.1	5.37	5.68	5.26	0.0007	0.0094	Tra2a	transformer 2 alpha homolog (Drosophila); ENCODES a protein that exhibits identical protein binding (ortholog) AND poly(A) RNA binding (ortholog) AND INVOLVED IN mRNA splicing via spliceosome (ortholog) AND PARTICIPATES IN spliceosome pathway AND FOUND IN intracellular membrane-bounded organelle (ortholog) AND nucleolus (ortholog) AND nucleus (ortholog) AND INTERACTS WITH 2 3 7 8-tetrachlorodiben…	Coding
TC1000003325.rn.1	6.07	5.92	6.32	0.0036	0.023	Traf4	Tnf receptor associated factor 4; ENCODES a protein that exhibits protein kinase binding (ortholog) AND thioesterase binding (ortholog) AND tumor necrosis factor receptor binding (ortholog) AND INVOLVED IN positive regulation of JNK cascade (ortholog) AND positive regulation of protein homodimerization activity (ortholog) AND positive regulation of protein kinase activity (ortholog) AND PARTICIPA…	Coding
TC1000002751.rn.1	5.85	5.59	5.92	0.0473	0.1201	TRAPPC2; Trappc2b	trafficking protein particle complex subunit 2-like (LOC100910318), transcript variant 2, mRNA; trafficking protein particle complex 2B	Coding
TC1500001661.rn.1	3.62	3.69	3.44	0.0424	0.1119	Trdv5; V-set.15	T cell receptor delta variable 5 [Source:MGI Symbol;Acc:MGI:3704133]; Unannotated AceView Transcript	Coding
TC0900001521.rn.1	3.67	4.04	3.58	0.0078	0.037	Trem3	triggering receptor expressed on myeloid cells 3; INTERACTS WITH (S)-nicotine (ortholog) AND benzo[a]pyrene (ortholog) AND cadmium atom (ortholog)	Coding
TC0700002707.rn.1	4.8	4.65	5.53	0.0003	0.0054	Trhde	thyrotropin-releasing hormone degrading enzyme; ENCODES a protein that exhibits aminopeptidase activity (inferred) AND metallopeptidase activity (inferred) AND zinc ion binding (inferred) AND INVOLVED IN proteolysis (inferred) AND FOUND IN extracellular vesicular exosome (ortholog) AND INTERACTS WITH 2 3 7 8-tetrachlorodibenzodioxine AND benzo[a]pyrene AND thioacetamide	Coding
TC0500002688.rn.1	6.48	6.31	6.77	0.005	0.028	Trim14	tripartite motif-containing 14; ENCODES a protein that exhibits zinc ion binding (inferred) AND INVOLVED IN innate immune response (ortholog) AND negative regulation of viral transcription (ortholog) AND positive regulation of NF-kappaB transcription factor activity (ortholog) AND FOUND IN cytoplasm (ortholog) AND INTERACTS WITH 1 3-dinitrobenzene AND 2 4-dinitrotoluene AND C60 fullerene; tripart…	Coding
TC1000001372.rn.1	7.75	7.4	8.16	0.0455	0.1171	Trim25	tripartite motif-containing 25; ENCODES a protein that exhibits poly(A) RNA binding (ortholog) AND INVOLVED IN response to estrogen AND response to vitamin D AND innate immune response (ortholog) AND PARTICIPATES IN influenza A virus infection pathway AND Retinoic acid-inducible gene (RIG) I-like receptor signaling pathway AND FOUND IN cytoplasm (ortholog) AND nucleus (ortholog) AND INTERACTS WIT…	Coding
TC0100006264.rn.1	2.69	2.97	2.57	0.0086	0.0391	Trim30c	tripartite motif-containing 30C	Coding
TC0100002253.rn.1	4.96	5.18	4.82	0.0377	0.104	Trim6	PREDICTED: tripartite motif-containing 6 (Trim6), mRNA.; tripartite motif containing 6	Coding
TC0100003743.rn.1	5.27	5.07	5.37	0.0131	0.052	Trim8	tripartite motif-containing 8; ENCODES a protein that exhibits identical protein binding (ortholog) AND protein homodimerization activity (ortholog) AND INVOLVED IN innate immune response (ortholog) AND negative regulation of viral entry into host cell (ortholog) AND negative regulation of viral release from host cell (ortholog) AND FOUND IN cytoplasm (ortholog) AND intracellular membrane-bounded…	Coding
TC0200004537.rn.1	3.75	4.14	3.64	0.0003	0.0055	Trmt13	tRNA methyltransferase 13 homolog (S. cerevisiae); ENCODES a protein that exhibits methyltransferase activity (inferred) AND INVOLVED IN methylation (inferred) AND tRNA processing (inferred) AND INTERACTS WITH aflatoxin B1 (ortholog) AND levonorgestrel (ortholog) AND paracetamol (ortholog)	Coding
TC0600001601.rn.1	5.22	5.22	4.8	0.0177	0.0635	Trmt61a	tRNA methyltransferase 61 homolog A (S. cerevisiae) (Trmt61a), mRNA	Coding
TC0100007360.rn.1	3.89	3.7	4.44	0.0034	0.0225	Trpm6	transient receptor potential cation channel, subfamily M, member 6; ENCODES a protein that exhibits cation channel activity (ortholog) AND INVOLVED IN ion transmembrane transport (ortholog) AND metal ion transport (ortholog) AND response to toxic substance (ortholog) AND ASSOCIATED WITH Hypomagnesemia 1 Intestinal (ortholog) AND Metal Metabolism Inborn Errors (ortholog) AND FOUND IN apical plasma…	Coding
TC1000000806.rn.1	4.3	5.4	4.05	8.61e-06	0.0008	Trpv2	transient receptor potential cation channel, subfamily V, member 2; ENCODES a protein that exhibits calcium channel activity (ortholog) AND cation channel activity (ortholog) AND INVOLVED IN response to heat AND calcium ion transmembrane transport (ortholog) AND positive regulation of axon extension (ortholog) AND FOUND IN endomembrane system AND plasma membrane AND axon (ortholog) AND INTERACTS …	Coding
TC0X00002255.rn.1	6.39	6.2	6.49	0.061	0.1412	Tsc22d3	TSC22 domain family, member 3; TSC22 domain family, member 3 (Tsc22d3), mRNA; ENCODES a protein that exhibits MRF binding (ortholog) AND INVOLVED IN body fluid secretion AND negative regulation of activation-induced cell death of T cells (ortholog) AND negative regulation of skeletal muscle tissue development (ortholog) AND FOUND IN cytoplasm (ortholog) AND nucleus (ortholog) AND INTERACTS WITH 2…	Coding
TC0300003698.rn.1	5.87	5.67	6.37	0.0102	0.044	Tspan18	tetraspanin 18; FOUND IN integral component of membrane (inferred) AND INTERACTS WITH 2 3 7 8-tetrachlorodibenzodioxine AND benzo[a]pyrene AND fipronil	Coding
TC0100002883.rn.1	6.68	6.45	6.95	0.209	0.3167	Tspan4	tetraspanin 4; FOUND IN integral component of membrane (inferred) AND INTERACTS WITH all-trans-retinoic acid (ortholog) AND carmustine (ortholog) AND cobalt dichloride (ortholog)	Coding
TC0700003453.rn.1	5.83	5.56	6.23	0.002	0.0165	Tst	thiosulfate sulfurtransferase; ENCODES a protein that exhibits 5S rRNA binding (ortholog) AND INVOLVED IN epithelial cell differentiation (ortholog) AND rRNA import into mitochondrion (ortholog) AND rRNA transport (ortholog) AND PARTICIPATES IN cysteine and methionine metabolic pathway AND FOUND IN extracellular space (ortholog) AND extracellular vesicular exosome (ortholog) AND mitochondrial inn…	Coding
TC1900001685.rn.1	6.34	6.08	6.49	0.0018	0.0154	Ttc13	tetratricopeptide repeat domain 13; INTERACTS WITH 2-methoxyethanol AND 17alpha-ethynylestradiol (ortholog) AND 2 3 7 8-tetrachlorodibenzodioxine (ortholog); tetratricopeptide repeat domain 13 (Ttc13), mRNA.	Coding
TC0500001188.rn.1	2.98	3.1	2.88	0.0244	0.0781	Ttc39a	tetratricopeptide repeat domain 39A; tetratricopeptide repeat protein 39A [Source:RefSeq peptide;Acc:NP_001127991]; tetratricopeptide repeat domain 39A (Ttc39a), mRNA.	Coding
TC1800000046.rn.1	5.97	5.3	6.06	6.75e-05	0.0025	Ttc39c	tetratricopeptide repeat domain 39C	Coding
TC1700000493.rn.1	5.27	6	4.55	0.0147	0.0562	Tubb2a	tubulin, beta 2A class IIa; ENCODES a protein that exhibits GTP binding (inferred) AND GTPase activity (inferred) AND structural constituent of cytoskeleton (inferred) AND INVOLVED IN GTP catabolic process (inferred) AND microtubule-based process (inferred) AND protein polymerization (inferred) AND PARTICIPATES IN phagocytosis pathway AND FOUND IN extracellular vesicular exosome (ortholog) AND mi…	Coding
TC1700000490.rn.1	4.02	4.1	3.78	0.0272	0.0838	Tubb2b	tubulin, beta 2B class IIb; ENCODES a protein that exhibits GTP binding (inferred) AND GTPase activity (inferred) AND structural constituent of cytoskeleton (inferred) AND INVOLVED IN neuron migration AND PARTICIPATES IN phagocytosis pathway AND ASSOCIATED WITH POLYMICROGYRIA SYMMETRIC OR ASYMMETRIC (ortholog) AND FOUND IN microtubule (ortholog) AND nucleus (ortholog) AND INTERACTS WITH 1-naphthy…	Coding
TC1800000731.rn.1	5.76	6.06	5.7	0.001	0.011	Tubb6	tubulin, beta 6 class V; ENCODES a protein that exhibits GTP binding (inferred) AND GTPase activity (inferred) AND structural constituent of cytoskeleton (inferred) AND INVOLVED IN GTP catabolic process (inferred) AND microtubule-based process (inferred) AND protein polymerization (inferred) AND PARTICIPATES IN phagocytosis pathway AND FOUND IN extracellular vesicular exosome (ortholog) AND micro…	Coding
TC1600000637.rn.1	3.94	4.43	3.76	0.0002	0.0041	Tusc3	tumor suppressor candidate 3; ENCODES a protein that exhibits dolichyl-diphosphooligosaccharide-protein glycotransferase activity (ortholog) AND magnesium ion transmembrane transporter activity (ortholog) AND INVOLVED IN cognition (ortholog) AND magnesium ion transport (ortholog) AND protein N-linked glycosylation via asparagine (ortholog) AND PARTICIPATES IN Endoplasmic Reticulum-associated degr…	Coding
TC0900001277.rn.1	6.1	5.88	6.15	0.0064	0.0327	Twsg1	twisted gastrulation BMP signaling modulator 1; INVOLVED IN BMP signaling pathway (inferred) AND camera-type eye development (inferred) AND cell differentiation (inferred) AND FOUND IN extracellular space (inferred) AND INTERACTS WITH aflatoxin B1 (ortholog) AND arsenite(3-) (ortholog) AND cobalt dichloride (ortholog)	Coding
TC1000000995.rn.1	6.89	6.64	7.16	0.0124	0.0503	Txndc17	thioredoxin domain containing 17; ENCODES a protein that exhibits electron carrier activity (ortholog) AND peroxidase activity (ortholog) AND protein-disulfide reductase activity (ortholog) AND INVOLVED IN oxidation-reduction process (ortholog) AND tumor necrosis factor-mediated signaling pathway (ortholog) AND FOUND IN cytosol (ortholog) AND extracellular vesicular exosome (ortholog) AND INTERAC…	Coding
TC1200001900.rn.1	6.46	6.02	6.6	4.38e-05	0.0019	Tyw1	tRNA-yW synthesizing protein 1 homolog (S. cerevisiae); tRNA-yW synthesizing protein 1 homolog (S. cerevisiae) (Tyw1), mRNA.	Coding
TC1200001899.rn.1	6.09	5.77	6.21	0.0005	0.0074	Tyw1	ENCODES a protein that exhibits FMN binding (inferred) AND iron ion binding (inferred) AND iron-sulfur cluster binding (inferred) AND INVOLVED IN oxidation-reduction process (inferred) AND FOUND IN cytoplasm (ortholog) AND nucleus (ortholog) AND INTERACTS WITH 2 3 7 8-tetrachlorodibenzodioxine AND aflatoxin B1 (ortholog) AND benzo[a]pyrene (ortholog)	Coding
TC0300002673.rn.1	4.64	4.79	4.36	0.0081	0.0378	Uap1l1	UDP-N-acetylglucosamine pyrophosphorylase 1 like 1; ENCODES a protein that exhibits nucleotidyltransferase activity (inferred) AND INVOLVED IN metabolic process (inferred) AND PARTICIPATES IN amino sugar metabolic pathway AND nucleotide sugar metabolic pathway AND INTERACTS WITH 2 3 7 8-tetrachlorodibenzodioxine AND 2 4-dinitrotoluene AND 2 6-dinitrotoluene; UDP-N-acteylglucosamine pyrophosphoryl…	Coding
TC1000001973.rn.1	6.78	6.39	6.92	6.14e-05	0.0023	Ubald2	UBA-like domain containing 2; INTERACTS WITH C60 fullerene AND (-)-demecolcine (ortholog) AND (-)-epigallocatechin 3-gallate (ortholog)	Coding
TC2000000981.rn.1	8.69	9.85	8.08	0.0003	0.0059	Ubd	ubiquitin D; ENCODES a protein that exhibits proteasome binding (ortholog) AND INVOLVED IN response to organonitrogen compound AND aggresome assembly (ortholog) AND myeloid dendritic cell differentiation (ortholog) AND FOUND IN aggresome (ortholog) AND cytoplasm (ortholog) AND nucleus (ortholog) AND INTERACTS WITH 1 3-dinitrobenzene AND 1-chloro-2 4-dinitrobenzene AND 3 4-dichloroaniline	Coding
TC2000000507.rn.1	6.54	6.38	6.87	0.0366	0.102	Ube2d1	ubiquitin-conjugating enzyme E2D 1; ENCODES a protein that exhibits ubiquitin-protein transferase activity AND INVOLVED IN positive regulation of protein ubiquitination (ortholog) AND protein K48-linked ubiquitination (ortholog) AND protein polyubiquitination (ortholog) AND PARTICIPATES IN p53 signaling pathway AND Endoplasmic Reticulum-associated degradation pathway AND ubiquitin/proteasome degr…	Coding
TC1400001258.rn.1	4.68	4.48	4.73	0.0254	0.0802	Ube2d4	ubiquitin-conjugating enzyme E2D 4 (putative); ENCODES a protein that exhibits ubiquitin-protein transferase activity (ortholog) AND INVOLVED IN protein K11-linked ubiquitination (ortholog) AND protein K27-linked ubiquitination (ortholog) AND protein K29-linked ubiquitination (ortholog) AND PARTICIPATES IN altered ubiquitin/proteasome degradation pathway AND Alzheimer disease pathway AND ubiquiti…	Coding
TC0500000267.rn.1	5.69	5.49	5.79	0.0419	0.1111	Ube2w	ENCODES a protein that exhibits ubiquitin protein ligase binding (ortholog) AND ubiquitin-protein transferase activity (ortholog) AND INVOLVED IN cellular response to misfolded protein (ortholog) AND misfolded or incompletely synthesized protein catabolic process (ortholog) AND proteasome-mediated ubiquitin-dependent protein catabolic process (ortholog) AND FOUND IN nucleus (ortholog) AND INTERAC…	Coding
TC0X00001293.rn.1	5.46	5.01	5.56	0.003	0.0206	Ubl4a	ubiquitin-like 4A; ubiquitin-like 4A (Ubl4a), mRNA; INVOLVED IN tail-anchored membrane protein insertion into ER membrane (ortholog) AND FOUND IN BAT3 complex (ortholog) AND cytosol (ortholog) AND INTERACTS WITH 2 6-dinitrotoluene AND cadmium dichloride AND dibutyl phthalate	Coding
TC0200004438.rn.1	2.71	2.52	2.9	0.0941	0.1858	Ubl4b	ubiquitin-like 4B (Ubl4b), mRNA.	Coding
TC0X00001540.rn.1	6.85	6.66	7.12	0.0603	0.1402	Ubqln2	ubiquilin 2; PARTICIPATES IN Endoplasmic Reticulum-associated degradation pathway AND ASSOCIATED WITH Amyotrophic Lateral Sclerosis (ortholog) AND FOUND IN cytoplasm (ortholog) AND plasma membrane (ortholog) AND INTERACTS WITH 2 4-dinitrotoluene AND C60 fullerene AND dibutyl phthalate	Coding
TC0600002064.rn.1	6.56	6.35	6.72	0.0215	0.0722	Ubxn2a	UBX domain protein 2A; ENCODES a protein that exhibits acetylcholine receptor binding (ortholog) AND INVOLVED IN regulation of gene expression AND regulation of protein catabolic process (ortholog) AND regulation of protein ubiquitination (ortholog) AND FOUND IN cis-Golgi network (ortholog) AND cytosol (ortholog) AND endoplasmic reticulum (ortholog) AND INTERACTS WITH 2 3 7 8-tetrachlorodibenzodi…	Coding
TC1700000716.rn.1	1.96	2.18	1.65	0.006	0.0311	uc007poq.1; ENSMUSG00000076744	T cell receptor gamma, variable 7	Coding
TC1400000316.rn.1	10.13	9.32	10.35	2.24e-05	0.0013	Ugt2b1; Ugt2b17	UDP glucuronosyltransferase 2 family, polypeptide B1; ENCODES a protein that exhibits glucuronosyltransferase activity AND INVOLVED IN biphenyl catabolic process AND cellular response to ethanol AND cellular response to glucocorticoid stimulus AND PARTICIPATES IN ascorbate and aldarate metabolic pathway AND O-linked glycan biosynthetic pathway AND pentose and glucuronate interconversion pathway A…	Coding
TC1200000868.rn.1	6.23	6.01	7.08	0.0008	0.0097	Ulk1	unc-51 like autophagy activating kinase 1; ENCODES a protein that exhibits Rab GTPase binding (ortholog) AND protein complex binding (ortholog) AND protein kinase activity (ortholog) AND INVOLVED IN neuron projection development AND neuron projection regeneration AND Ras protein signal transduction (ortholog) AND PARTICIPATES IN autophagy pathway AND mTOR signaling pathway AND FOUND IN ULK1-ATG13…	Coding
TC1200001786.rn.1	6.88	6.17	7.22	2.42e-05	0.0014	Ung	uracil-DNA glycosylase; ENCODES a protein that exhibits uracil DNA N-glycosylase activity AND INVOLVED IN base-excision repair AND negative regulation of apoptotic process AND somatic hypermutation of immunoglobulin genes (ortholog) AND PARTICIPATES IN base excision repair pathway AND primary immunodeficiency disease pathway AND ASSOCIATED WITH Dysgammaglobulinemia (ortholog) AND Hyper-IgM Immuno…	Coding
TC1600000304.rn.1	5.98	5.88	6.18	0.0444	0.1153	Upf1	UPF1 regulator of nonsense transcripts homolog (yeast); ENCODES a protein that exhibits ATP-dependent RNA helicase activity (ortholog) AND chromatin binding (ortholog) AND poly(A) RNA binding (ortholog) AND INVOLVED IN ATP catabolic process (ortholog) AND DNA repair (ortholog) AND DNA replication (ortholog) AND FOUND IN chromatin (ortholog) AND exon-exon junction complex (ortholog) AND nucleus (o…	Coding
TC0300000638.rn.1	8.59	8.42	10.16	0.049	0.1227	Upp2	uridine phosphorylase 2; ENCODES a protein that exhibits uridine phosphorylase activity (ortholog) AND INVOLVED IN nucleotide catabolic process (inferred) AND UMP salvage (inferred) AND PARTICIPATES IN pyrimidine metabolic pathway AND FOUND IN type III intermediate filament (ortholog) AND INTERACTS WITH indole-3-methanol AND orphenadrine AND (S)-nicotine (ortholog)	Coding
TC0400001397.rn.1	8.62	8.3	8.96	0.0022	0.0175	Uroc1	urocanase domain containing 1; urocanate hydratase 1; ENCODES a protein that exhibits urocanate hydratase activity (ortholog) AND INVOLVED IN histidine catabolic process (ortholog) AND PARTICIPATES IN histidine metabolic pathway AND FOUND IN cytosol (ortholog) AND INTERACTS WITH paracetamol AND 17alpha-ethynylestradiol (ortholog) AND benzo[a]pyrene (ortholog)	Coding
TC1200001787.rn.1	5.24	5.1	5.33	0.0104	0.0446	Usp30	ubiquitin specific peptidase 30; ENCODES a protein that exhibits cysteine-type endopeptidase activity (ortholog) AND ubiquitin thiolesterase activity (ortholog) AND ubiquitin-specific protease activity (ortholog) AND INVOLVED IN mitochondrion degradation (ortholog) AND protein deubiquitination (ortholog) AND FOUND IN mitochondrial outer membrane (ortholog) AND INTERACTS WITH (-)-anisomycin (ortho…	Coding
TC0100007211.rn.1	8.73	8.27	8.83	0.0009	0.0106	UST4r; Ust5r	integral membrane transport protein UST4r; integral membrane transport protein UST5r; ENCODES a protein that exhibits transmembrane transporter activity (inferred) AND INVOLVED IN transmembrane transport (inferred) AND FOUND IN integral component of membrane (inferred) AND INTERACTS WITH 2 3 7 8-tetrachlorodibenzodioxine AND ammonium chloride AND clofibric acid	Coding
TC0500003575.rn.1	6.23	6.01	6.28	0.0477	0.1207	Utp11l	UTP11-like, U3 small nucleolar ribonucleoprotein, (yeast); ENCODES a protein that exhibits poly(A) RNA binding (ortholog) AND INVOLVED IN nervous system development (ortholog) AND positive regulation of apoptotic process (ortholog) AND FOUND IN cytoplasm (ortholog) AND extracellular space (ortholog) AND nucleolus (ortholog) AND INTERACTS WITH 2 3 7 8-tetrachlorodibenzodioxine AND ammonium chlorid…	Coding
TC1400001537.rn.1	5.05	4.94	5.2	0.1235	0.2221	Utp3	UTP3, small subunit (SSU) processome component, homolog (S. cerevisiae); ENCODES a protein that exhibits poly(A) RNA binding (ortholog) AND INVOLVED IN brain development (ortholog) AND FOUND IN nucleolus (ortholog) AND nucleus (ortholog) AND INTERACTS WITH 2 4-dinitrotoluene AND clofibric acid AND dibutyl phthalate	Coding
TC0X00002679.rn.1	7.14	6.96	7.24	0.1236	0.2221	Uxt	ubiquitously-expressed, prefoldin-like chaperone; ENCODES a protein that exhibits beta-tubulin binding (ortholog) AND chromatin binding (ortholog) AND RNA polymerase II transcription corepressor activity (ortholog) AND INVOLVED IN centrosome organization (ortholog) AND microtubule cytoskeleton organization (ortholog) AND negative regulation of transcription from RNA polymerase II promoter (orthol…	Coding
TC0300002505.rn.1	6.69	6.52	6.85	0.0009	0.0103	Vapb	VAMP (vesicle-associated membrane protein)-associated protein B and C; ENCODES a protein that exhibits beta-tubulin binding (ortholog) AND enzyme binding (ortholog) AND protein heterodimerization activity (ortholog) AND INVOLVED IN activation of signaling protein activity involved in unfolded protein response (ortholog) AND cellular calcium ion homeostasis (ortholog) AND endoplasmic reticulum unf…	Coding
TC0200002570.rn.1	2.5	3.36	2.35	0.001	0.011	Vcan	versican; ENCODES a protein that exhibits calcium ion binding (inferred) AND carbohydrate binding (inferred) AND hyaluronic acid binding (inferred) AND INVOLVED IN axon regeneration AND response to wounding AND glial cell migration (ortholog) AND ASSOCIATED WITH Myocardial Infarction AND Reperfusion Injury AND Hyaloideoretinal degeneration of Wagner (ortholog) AND FOUND IN extracellular matrix (o…	Coding
TC1000000573.rn.1	8.27	7.99	8.39	0.0011	0.0118	Vdac1	voltage-dependent anion channel 1; ENCODES a protein that exhibits anion channel activity AND protein complex binding AND voltage-gated anion channel activity AND INVOLVED IN mitochondrial calcium ion transport AND anion transport (ortholog) AND behavioral fear response (ortholog) AND PARTICIPATES IN calcium/calcium-mediated signaling pathway AND Huntington disease pathway AND influenza A virus i…	Coding
TSUnmapped00000007.rn.1	8.17	7.56	8.66	1.52e-05	0.001	Vkorc1l1	vitamin K epoxide reductase complex, subunit 1-like 1	Coding
TC0800000134.rn.1	8.24	7.79	8.5	7.04e-05	0.0025	Vkorc1l1	ENCODES a protein that exhibits vitamin-K-epoxide reductase (warfarin-sensitive) activity AND INVOLVED IN vitamin K metabolic process AND cellular response to oxidative stress (ortholog) AND oxidation-reduction process (ortholog) AND FOUND IN endoplasmic reticulum membrane (ortholog) AND INTERACTS WITH 2 2' 5 5'-tetrachlorobiphenyl AND cocaine AND dibutyl phthalate	Coding
TC0100003418.rn.1	3.35	3.86	3.18	9.6e-06	0.0008	Vldlr	very low density lipoprotein receptor; ENCODES a protein that exhibits apolipoprotein binding (ortholog) AND calcium-dependent protein binding (ortholog) AND glycoprotein binding (ortholog) AND INVOLVED IN cellular response to glucose starvation AND cellular response to hypoxia AND cellular response to insulin stimulus AND PARTICIPATES IN altered Reelin signaling pathway AND Reelin signaling path…	Coding
TC0100000682.rn.1	1.68	1.96	1.57	0.052	0.1274	Vom1r109	vomeronasal 1 receptor 109; vomeronasal 1 receptor 109 (Vom1r109), mRNA; ENCODES a protein that exhibits pheromone receptor activity (inferred) AND INVOLVED IN G-protein coupled receptor signaling pathway (inferred) AND FOUND IN integral component of membrane (inferred) AND INTERACTS WITH arsenite(3-) (ortholog) AND benzo[a]pyrene (ortholog) AND cadmium dichloride (ortholog)	Coding
TC0100000779.rn.1	1.68	1.96	1.57	0.052	0.1274	Vom1r109	vomeronasal 1 receptor 109 (Vom1r109), mRNA	Coding
TC0100000896.rn.1	1.51	1.45	1.67	0.1887	0.2956	Vom1r61	vomeronasal 1 receptor 61; ENCODES a protein that exhibits pheromone receptor activity (inferred) AND INVOLVED IN G-protein coupled receptor signaling pathway (inferred) AND FOUND IN integral component of membrane (inferred)	Coding
TC0400000998.rn.1	1.69	1.78	1.49	0.527	0.6094	Vom1r72	vomeronasal 1 receptor 72	Coding
TC0400001007.rn.1	1.52	1.59	1.39	0.1092	0.205	Vom1r83	vomeronasal 1 receptor 83; ENCODES a protein that exhibits pheromone receptor activity (inferred) AND INVOLVED IN hematopoietic progenitor cell differentiation (ortholog) AND FOUND IN integral component of membrane (inferred) AND INTERACTS WITH tunicamycin (ortholog)	Coding
TC0400001009.rn.1	1.59	1.51	1.62	0.6843	0.7442	Vom1r84; LOC100912389	vomeronasal 1 receptor 84; vomeronasal 1 receptor 84 (Vom1r84), mRNA; ENCODES a protein that exhibits pheromone receptor activity (inferred) AND INVOLVED IN G-protein coupled receptor signaling pathway (inferred) AND FOUND IN integral component of membrane (inferred)	Coding
TC1000004321.rn.1	1.95	2.41	1.68	0.0013	0.0127	Vom2r1	vomeronasal 2 receptor, 1; vomeronasal 2 receptor, 1 (Vom2r1), mRNA	Coding
TC0100008001.rn.1	1.98	2.56	1.77	0.0029	0.0205	Vom2r1	ENCODES a protein that exhibits G-protein coupled receptor activity (inferred) AND INVOLVED IN G-protein coupled receptor signaling pathway (inferred) AND FOUND IN integral component of membrane (inferred) AND plasma membrane (inferred) AND INTERACTS WITH indole-3-methanol	Coding
TC0100004670.rn.1	2.05	2.13	1.97	0.2319	0.3397	Vom2r21	INTERACTS WITH ammonium chloride	Coding
TC1000004388.rn.1	2.11	2.51	1.88	0.0004	0.0067	Vom2r4	vomeronasal 2 receptor, 4 (Vom2r4), mRNA; vomeronasal 2 receptor, 4	Coding
TC0100003935.rn.1	2.15	2.42	1.96	0.0014	0.0131	Vom2r4	ENCODES a protein that exhibits G-protein coupled receptor activity (inferred) AND INVOLVED IN G-protein coupled receptor signaling pathway (inferred) AND FOUND IN integral component of membrane (inferred) AND plasma membrane (inferred) AND INTERACTS WITH cadmium dichloride	Coding
TC0100005983.rn.1	1.79	2.01	1.74	0.0392	0.1065	Vom2r41; Vom2r40	vomeronasal 2 receptor, 41; vomeronasal 2 receptor, 40; INTERACTS WITH 1-naphthyl isothiocyanate AND ammonium chloride AND pirinixic acid	Coding
TC0700000307.rn.1	1.62	1.81	1.53	0.1735	0.2791	Vom2r55	vomeronasal 2 receptor, 55; vomeronasal 2 receptor, 55 (Vom2r55), mRNA; ENCODES a protein that exhibits G-protein coupled receptor activity (inferred) AND INVOLVED IN G-protein coupled receptor signaling pathway (inferred) AND FOUND IN integral component of membrane (inferred)	Coding
TC0100003936.rn.1	2.68	2.98	2.43	0.0003	0.0052	Vom2r6	vomeronasal 2 receptor, 6; vomeronasal 2 receptor, 6 (Vom2r6), mRNA; ENCODES a protein that exhibits G-protein coupled receptor activity (inferred) AND INVOLVED IN G-protein coupled receptor signaling pathway (inferred) AND FOUND IN integral component of membrane (inferred) AND plasma membrane (inferred) AND INTERACTS WITH indole-3-methanol	Coding
TC0100004720.rn.1	2.16	2.54	1.96	0.0005	0.0075	Vom2r6	vomeronasal 2 receptor, 6	Coding
TC1200000347.rn.1	2.07	2.13	1.91	0.0541	0.1308	Vom2r62	vomeronasal 2 receptor, 62; ENCODES a protein that exhibits G-protein coupled receptor activity (inferred) AND INVOLVED IN G-protein coupled receptor signaling pathway (inferred) AND FOUND IN integral component of membrane (inferred) AND plasma membrane (inferred)	Coding
TC1000004319.rn.1	1.73	2.1	1.55	0.0006	0.0084	Vom2r65	ENCODES a protein that exhibits G-protein coupled receptor activity (inferred) AND INVOLVED IN G-protein coupled receptor signaling pathway (inferred) AND FOUND IN integral component of membrane (inferred) AND plasma membrane (inferred) AND INTERACTS WITH indole-3-methanol	Coding
TC0100008000.rn.1	2.04	2.6	1.68	2.85e-05	0.0015	Vom2r65; Vom2r2	vomeronasal 2 receptor, 65; INTERACTS WITH indole-3-methanol	Coding
TC1400000002.rn.1	2.8	3.05	2.64	0.0136	0.0534	Vom2r65; Vom2r4	vomeronasal 2 receptor, 65 [Source:RGD Symbol;Acc:1592357]; vomeronasal 2 receptor, 4 [Source:RGD Symbol;Acc:1564110]	Coding
TC0200004230.rn.1	5.43	5.64	5.18	0.0361	0.1011	Vps45	vacuolar protein sorting 45 homolog (S. cerevisiae); INVOLVED IN protein transport (inferred) AND vesicle docking involved in exocytosis (inferred) AND PARTICIPATES IN endocytosis pathway AND FOUND IN Golgi apparatus AND integral component of membrane AND endosome membrane (ortholog) AND INTERACTS WITH 2 6-dinitrotoluene AND 3H-1 2-dithiole-3-thione AND ammonium chloride; vacuolar protein sorting…	Coding
TC1100000969.rn.1	3.1	3.64	2.62	0.0117	0.048	V-set.18	Unannotated AceView Transcript	Coding
TC0600003354.rn.1	3.61	4.67	3.45	7.37e-05	0.0026	V-set.32	Unannotated AceView Transcript	Coding
TC0600003309.rn.1	7.71	8.64	7.1	0.0002	0.004	V-set.48	Unannotated AceView Transcript	Coding
TC0600003322.rn.1	9.09	10.52	8.72	6.07e-05	0.0023	V-set.50	Unannotated AceView Transcript	Coding
TC0300000421.rn.1	5.99	6.89	5.6	0.0015	0.0137	V-set.66	Unannotated AceView Transcript	Coding
TC0300002978.rn.1	1.62	1.73	1.5	0.022	0.0733	V-set.75	Unannotated AceView Transcript	Coding
TC0X00001897.rn.1	8.39	8.01	8.66	0.0361	0.1012	Vsig4	V-set and immunoglobulin domain containing 4; INVOLVED IN negative regulation of interleukin-2 production (ortholog) AND negative regulation of T cell proliferation (ortholog) AND FOUND IN extracellular vesicular exosome (ortholog) AND INTERACTS WITH aflatoxin B1 AND benzo[a]pyrene (ortholog) AND diarsenic trioxide (ortholog)	Coding
TC0100003205.rn.1	6.42	6.16	7.07	0.0006	0.008	Vwce	von Willebrand factor C and EGF domains	Coding
TC0100000079.rn.1	2.85	3.11	2.5	0.0191	0.0669	warfly	Chalmel, et. al. AceView Annotation warfly.aSep08; Unannotated AceView Transcript	Coding
TC2000001739.rn.1	5.08	4.7	5.41	0.0009	0.0102	Wasf1	WAS protein family, member 1; ENCODES a protein that exhibits protein complex binding (ortholog) AND Rac GTPase binding (ortholog) AND INVOLVED IN lamellipodium morphogenesis (ortholog) AND positive regulation of Arp2/3 complex-mediated actin nucleation (ortholog) AND Rac protein signal transduction (ortholog) AND PARTICIPATES IN Fc gamma receptor mediated signaling pathway AND FOUND IN cytoplasm…	Coding
TC0100003747.rn.1	7.8	7.58	8.06	0.0004	0.0068	Wbp1l	WW domain binding protein 1-like; FOUND IN integral component of membrane (inferred) AND INTERACTS WITH 2 3 7 8-tetrachlorodibenzodioxine AND thioacetamide AND 3 4-methylenedioxymethamphetamine (ortholog)	Coding
TC1000004139.rn.1	7.06	6.92	7.66	0.0002	0.0045	Wbp2	WW domain binding protein 2; ENCODES a protein that exhibits chromatin DNA binding (ortholog) AND RNA polymerase II core promoter sequence-specific DNA binding (ortholog) AND RNA polymerase II transcription coactivator activity (ortholog) AND INVOLVED IN cellular response to estrogen stimulus (ortholog) AND establishment of protein localization (ortholog) AND positive regulation of gene expressio…	Coding
TC1200000432.rn.1	6.19	5.94	6.61	0.0006	0.0085	Wbscr22	Williams Beuren syndrome chromosome region 22; ENCODES a protein that exhibits poly(A) RNA binding (ortholog) AND INVOLVED IN methylation (inferred) AND INTERACTS WITH thioacetamide AND 17alpha-ethynylestradiol (ortholog) AND 2 3 7 8-tetrachlorodibenzodioxine (ortholog); Williams Beuren syndrome chromosome region 22 (Wbscr22), mRNA.	Coding
TC2000001124.rn.1	7.06	6.63	7.88	0.0019	0.0157	Wdr46	WD repeat domain 46; ENCODES a protein that exhibits poly(A) RNA binding (ortholog) AND INTERACTS WITH 2 4-dinitrotoluene AND 4-amino-2 6-dinitrotoluene AND ammonium chloride; WD repeat domain 46 (Wdr46), mRNA.	Coding
TC0800003381.rn.1	5.36	4.89	5.6	0.0008	0.0097	Wdr6	WD repeat domain 6; ENCODES a protein that exhibits insulin receptor substrate binding AND poly(A) RNA binding (ortholog) AND INVOLVED IN cell cycle arrest (ortholog) AND negative regulation of autophagy (ortholog) AND negative regulation of cell proliferation (ortholog) AND FOUND IN protein complex AND COP9 signalosome (ortholog) AND cytoplasm (ortholog) AND INTERACTS WITH 2 4-dinitrotoluene AND…	Coding
TC0500003772.rn.1	7.02	6.54	7.37	0.008	0.0374	Wdtc1	WD and tetratricopeptide repeats 1; ENCODES a protein that exhibits enzyme inhibitor activity (ortholog) AND histone binding (ortholog) AND histone deacetylase binding (ortholog) AND INVOLVED IN cellular chemical homeostasis (ortholog) AND cellular response to insulin stimulus (ortholog) AND glucose metabolic process (ortholog) AND FOUND IN cytosol (ortholog) AND nucleus (ortholog) AND INTERACTS …	Coding
TC0300002290.rn.1	4.7	5.02	4.58	0.0326	0.0943	Wfdc13	WAP four-disulfide core domain 13	Coding
TC0300004731.rn.1	2.5	2.41	2.55	0.1049	0.1998	Wfdc15b	WAP four-disulfide core domain 15B; ENCODES a protein that exhibits serine-type endopeptidase inhibitor activity (inferred) AND INVOLVED IN negative regulation of endopeptidase activity (inferred) AND FOUND IN extracellular region (inferred)	Coding
TC1000001276.rn.1	7.24	9.99	6.62	0.0002	0.0042	Wfdc21	WAP four-disulfide core domain 21; ENCODES a protein that exhibits metalloenzyme activator activity (inferred) AND peptidase inhibitor activity (inferred) AND INVOLVED IN negative regulation of peptidase activity (inferred) AND positive regulation of catalytic activity (inferred) AND response to lipopolysaccharide (inferred) AND FOUND IN extracellular space (inferred)	Coding
TC1000002906.rn.1	3.39	3.29	3.47	0.1247	0.2235	Wnt3a	wingless-type MMTV integration site family, member 3A; ENCODES a protein that exhibits frizzled binding (ortholog) AND frizzled-2 binding (ortholog) AND protein domain specific binding (ortholog) AND INVOLVED IN anterior/posterior pattern specification (ortholog) AND axis elongation involved in somitogenesis (ortholog) AND axon guidance (ortholog) AND PARTICIPATES IN Wnt signaling pathway AND Wnt…	Coding
TC0200003731.rn.1	5.48	5.2	6.02	0.001	0.0111	Wwtr1	WW domain containing transcription regulator 1; ENCODES a protein that exhibits protein homodimerization activity (ortholog) AND transcription coactivator activity (ortholog) AND transcription corepressor activity (ortholog) AND INVOLVED IN cilium morphogenesis (ortholog) AND glomerulus development (ortholog) AND hippo signaling (ortholog) AND FOUND IN nucleus AND cytoplasm (ortholog) AND transcr…	Coding
TC0X00000111.rn.1	5.4	5.18	5.95	0.0325	0.0943	Xk	X-linked Kx blood group; INVOLVED IN amino acid transport (inferred) AND ASSOCIATED WITH Hematologic Diseases (ortholog) AND FOUND IN integral component of membrane (inferred) AND INTERACTS WITH dibutyl phthalate AND glutathione AND 17alpha-ethynylestradiol (ortholog)	Coding
TC0800003670.rn.1	6.76	6.61	6.99	0.0219	0.073	Yap1	yes-associated protein 1; ENCODES a protein that exhibits chromatin binding (ortholog) AND proline-rich region binding (ortholog) AND RNA polymerase II transcription factor binding transcription factor activity (ortholog) AND INVOLVED IN cell proliferation (ortholog) AND cellular response to DNA damage stimulus (ortholog) AND cellular response to gamma radiation (ortholog) AND FOUND IN cytoplasm …	Coding
TC1100002031.rn.1	3.82	3.61	4	0.0281	0.0856	Yars2	tyrosyl-tRNA synthetase 2 (mitochondrial); ENCODES a protein that exhibits protein homodimerization activity (ortholog) AND tRNA binding (ortholog) AND tyrosine binding (ortholog) AND INVOLVED IN mitochondrial tyrosyl-tRNA aminoacylation (ortholog) AND tRNA aminoacylation (ortholog) AND PARTICIPATES IN aminoacyl-tRNA biosynthetic pathway AND FOUND IN mitochondrion (ortholog) AND INTERACTS WITH 2 …	Coding
TC0600001960.rn.1	6.97	6.78	7.07	0.0441	0.1149	Yipf4	Yip1 domain family, member 4; FOUND IN endoplasmic reticulum (ortholog) AND Golgi apparatus (ortholog) AND intracellular membrane-bounded organelle (ortholog) AND INTERACTS WITH 2 3 7 8-tetrachlorodibenzodioxine AND (-)-epigallocatechin 3-gallate (ortholog) AND (S)-nicotine (ortholog); Yip1 domain family, member 4 (Yipf4), mRNA.	Coding
TC1400000942.rn.1	5.71	5.78	5.56	0.0676	0.1511	Ykt6	YKT6 v-SNARE homolog (S. cerevisiae); ENCODES a protein that exhibits protein-cysteine S-palmitoyltransferase activity (ortholog) AND SNAP receptor activity (ortholog) AND INVOLVED IN ER to Golgi vesicle-mediated transport (ortholog) AND metabolic process (ortholog) AND retrograde transport endosome to Golgi (ortholog) AND FOUND IN SNARE complex AND cytoplasm (ortholog) AND endoplasmic reticulum …	Coding
TC1300000221.rn.1	4.55	4.23	4.79	0.012	0.0489	Yod1	YOD1 deubiquitinase; ENCODES a protein that exhibits Lys48-specific deubiquitinase activity (ortholog) AND ubiquitin-specific protease activity (ortholog) AND INVOLVED IN cellular amino acid metabolic process (ortholog) AND endoplasmic reticulum unfolded protein response (ortholog) AND ER-associated ubiquitin-dependent protein catabolic process (ortholog) AND PARTICIPATES IN Endoplasmic Reticulum…	Coding
TC0600000243.rn.1	6.17	6.07	6.51	0.0003	0.0051	Ypel5	yippee-like 5; INTERACTS WITH ketamine AND phorone AND (-)-demecolcine (ortholog); yippee-like 5 (Drosophila) (Ypel5), mRNA.; Chalmel, et. al. AceView Annotation Ypel5.cSep08; yippee-like 5 (Drosophila)	Coding
TC0600001477.rn.1	6.38	6.24	6.42	0.0156	0.0584	Yy1	YY1 transcription factor; ENCODES a protein that exhibits DNA binding (ortholog) AND four-way junction DNA binding (ortholog) AND RNA binding (ortholog) AND INVOLVED IN regulation of transcription DNA-templated AND response to prostaglandin F AND anterior/posterior pattern specification (ortholog) AND PARTICIPATES IN mTOR signaling pathway AND Notch signaling pathway AND p53 signaling pathway AND…	Coding
TC0700000911.rn.1	6.49	6.25	6.63	0.0215	0.0721	Zbtb39	zinc finger and BTB domain containing 39; ENCODES a protein that exhibits metal ion binding (inferred) AND nucleic acid binding (inferred) AND FOUND IN nucleus (inferred) AND INTERACTS WITH C60 fullerene AND cadmium dichloride AND 2 3 7 8-tetrachlorodibenzodioxine (ortholog)	Coding
TC0200003298.rn.1	3.92	4.01	3.79	0.3348	0.4371	Zc2hc1a	zinc finger, C2HC-type containing 1A; INTERACTS WITH orphenadrine AND thioacetamide AND (-)-epigallocatechin 3-gallate (ortholog)	Coding
TC0500003032.rn.1	4.6	5.02	4.54	0.0012	0.0122	Zdhhc21	zinc finger, DHHC-type containing 21; ENCODES a protein that exhibits palmitoyltransferase activity (ortholog) AND INVOLVED IN hair follicle development (ortholog) AND peptidyl-L-cysteine S-palmitoylation (ortholog) AND protein palmitoylation (ortholog) AND FOUND IN Golgi apparatus (ortholog) AND plasma membrane (ortholog) AND INTERACTS WITH chloroprene AND chlorpyrifos AND 2 3 7 8-tetrachlorodib…	Coding
TC1200000297.rn.1	5.56	6.28	5.18	0.0004	0.0069	Zfand2a	zinc finger, AN1-type domain 2A; ENCODES a protein that exhibits zinc ion binding (inferred) AND INVOLVED IN cellular response to arsenic-containing substance (ortholog) AND positive regulation of proteasomal ubiquitin-dependent protein catabolic process (ortholog) AND FOUND IN proteasome complex (ortholog) AND INTERACTS WITH cadmium dichloride AND cefaloridine AND dibutyl phthalate; zinc finger,…	Coding
TSUnmapped00000042.rn.1	4.01	4.18	3.87	0.1868	0.2936	Zfp14	ZFP14 zinc finger protein	Coding
TC0800000499.rn.1	2.76	2.87	2.65	0.0363	0.1015	Zfp202	zinc finger protein 202; zinc finger protein 202 (Zfp202), mRNA; ENCODES a protein that exhibits DNA binding (inferred) AND metal ion binding (inferred) AND INTERACTS WITH thioacetamide AND (-)-epigallocatechin 3-gallate (ortholog) AND (S)-colchicine (ortholog); zinc finger protein 202 (Zfp202), mRNA.	Coding
TC1100001407.rn.1	4.82	5.09	4.75	0.024	0.0773	Zfp295	zinc finger protein 295; ENCODES a protein that exhibits methyl-CpG binding (ortholog) AND INVOLVED IN negative regulation of transcription DNA-templated (ortholog) AND FOUND IN nucleus (ortholog) AND INTERACTS WITH 2 3 7 8-tetrachlorodibenzodioxine AND 2 4-dinitrotoluene AND C60 fullerene	Coding
TC1000000977.rn.1	3.12	2.88	3.23	0.0362	0.1013	Zfp3	zinc finger protein 3; ENCODES a protein that exhibits metal ion binding (inferred) AND nucleic acid binding (inferred) AND INTERACTS WITH 2 3 7 8-tetrachlorodibenzodioxine (ortholog) AND 2-methylcholine (ortholog) AND 3 3' 5-triiodo-L-thyronine (ortholog)	Coding
TC1500000732.rn.1	5.2	4.81	5.51	0.0001	0.0037	Zfp395	zinc finger protein 395; ENCODES a protein that exhibits DNA binding (ortholog) AND FOUND IN cytoplasm (ortholog) AND nucleus (ortholog) AND INTERACTS WITH dibutyl phthalate AND furan AND indole-3-methanol	Coding
TC0100008096.rn.1	5.24	5.17	5.35	0.0325	0.0942	Zfp446-ps1	zinc finger protein 446, pseudogene 1	Coding
TC0400002839.rn.1	5.75	5.12	5.88	0.0001	0.0036	Zfp467	zinc finger protein 467; ENCODES a protein that exhibits DNA binding (ortholog) AND INVOLVED IN regulation of transcription DNA-templated (ortholog) AND FOUND IN nucleus (ortholog) AND INTERACTS WITH 2 3 7 8-tetrachlorodibenzodioxine AND all-trans-retinoic acid AND 2-amino-2-deoxy-D-glucopyranose (ortholog)	Coding
TC0100004781.rn.1	4.54	4.43	4.61	0.0462	0.1183	Zfp580	ENCODES a protein that exhibits metal ion binding (inferred) AND nucleic acid binding (inferred) AND INVOLVED IN cellular response to hydrogen peroxide (ortholog) AND positive regulation of endothelial cell migration (ortholog) AND positive regulation of endothelial cell proliferation (ortholog) AND FOUND IN nucleus (ortholog) AND INTERACTS WITH dibutyl phthalate AND cobalt dichloride (ortholog) …	Coding
TC1000000166.rn.1	4.49	4.3	4.74	0.0003	0.0051	Zfp597	zinc finger protein 597; ENCODES a protein that exhibits metal ion binding (inferred) AND nucleic acid binding (inferred) AND INVOLVED IN regulation of transcription DNA-templated (inferred) AND FOUND IN intracellular (inferred) AND INTERACTS WITH ammonium chloride AND 17beta-estradiol (ortholog) AND 2 3 7 8-tetrachlorodibenzodioxine (ortholog); Chalmel, et. al. AceView Annotation Zfp597.bSep08; …	Coding
Note: Upregulated genes in STZ animals are shown in purple color, these genes were downregulated in HFD+STZ rats.
Upregulated genes in HFD+STZ animals are shown in pink color, these genes were downregulated in STZ rats.

## Sheet: TableS2
		Table S2. Genes with commonly up-regulated expression in both the HFD+STZ and STZ diabetes models.
ID	HFD+STZ Avg (log2)	STZ Avg (log2)	Fold Change	P-val	FDR P-val	Gene Symbol	Description	Group
TC0800000042.rn.1	7.83	2.65	36.32	3.02e-09	1.04e-05	Mmp12	matrix metallopeptidase 12; ENCODES a protein that exhibits calcium ion binding (inferred) AND metalloendopeptidase activity (inferred) AND zinc ion binding (inferred) AND INVOLVED IN positive regulation of epithelial cell proliferation AND response to drug AND response to organic cyclic compound AND ASSOCIATED WITH Anti-Glomerular Basement Membrane Disease AND Cerebral Hemorrhage AND Glomerulone…	Coding
TC0400003862.rn.1	8.31	3.63	25.64	5.32e-09	1.47e-05	Clec7a	C-type lectin domain family 7, member A; C-type lectin domain family 7, member A (Clec7a), mRNA; ENCODES a protein that exhibits (1->3)-beta-D-glucan binding (ortholog) AND (1->3)-beta-D-glucan receptor activity (ortholog) AND carbohydrate binding (ortholog) AND INVOLVED IN cell recognition (ortholog) AND cell surface pattern recognition receptor signaling pathway (ortholog) AND cell-cell adhesio…	Coding
TC0100007769.rn.1	10.01	5.36	25	4.37e-08	4.97e-05	Scd1	stearoyl-Coenzyme A desaturase 1; ENCODES a protein that exhibits stearoyl-CoA 9-desaturase activity AND INVOLVED IN lipid biosynthetic process AND PARTICIPATES IN eicosanoid signaling pathway via peroxisome proliferator-activated receptor gamma AND fatty acid metabolic pathway AND unsaturated fatty acid biosynthetic pathway AND ASSOCIATED WITH Carcinoma AND Insulin Resistance AND FOUND IN intrac…	Coding
TC0100004809.rn.1	7.19	2.66	23.21	2.75e-09	1.03e-05	Lilrb4	leukocyte immunoglobulin-like receptor, subfamily B, member 4; INTERACTS WITH chloroprene AND cisplatin AND orphenadrine	Coding
TC0800003178.rn.1	6.8	5.04	3.39	1.52e-09	7.47e-06	zarer	Unannotated AceView Transcript	Unassigned
TC0100004455.rn.1	4.81	2.73	4.23	1.77e-09	8.11e-06	ENSMUSG00000089585	predicted gene, 23338	Small_RNA
TC0400000875.rn.1	10.59	6.16	21.67	1.85e-10	1.82e-06	Gpnmb	glycoprotein (transmembrane) nmb; ENCODES a protein that exhibits heparin binding (ortholog) AND integrin binding (ortholog) AND INVOLVED IN bone mineralization AND osteoblast differentiation AND cell adhesion (ortholog) AND FOUND IN cytoplasmic membrane-bounded vesicle (ortholog) AND integral component of plasma membrane (ortholog) AND INTERACTS WITH 17alpha-ethynylestradiol AND 2 3 7 8-tetrachl…	Coding
TC1600001446.rn.1	8.35	3.93	21.35	2.16e-08	3.24e-05	Lpl	lipoprotein lipase; ENCODES a protein that exhibits lipoprotein lipase activity AND triglyceride binding AND apolipoprotein binding (ortholog) AND INVOLVED IN lipid catabolic process AND response to cold AND response to drug AND PARTICIPATES IN lipid metabolic pathway AND lipoprotein metabolic pathway AND Alzheimer disease pathway AND ASSOCIATED WITH Diabetes Mellitus Experimental AND Glomerulosc…	Coding
TC0200000269.rn.1	7.09	2.73	20.59	4.61e-06	0.0007			Coding
TC1400001322.rn.1	8	3.96	16.45	3.79e-07	0.0002	Spp1	secreted phosphoprotein 1; ENCODES a protein that exhibits extracellular matrix binding (ortholog) AND INVOLVED IN cell adhesion AND cell differentiation AND inflammatory response AND PARTICIPATES IN diabetic nephropathy pathway AND c-Jun N-terminal kinases MAPK signaling pathway AND fibroblast growth factor signaling pathway AND ASSOCIATED WITH Albuminuria AND Calcinosis AND Diabetes Mellitus Ex…	Coding
TC0900001655.rn.1	7.32	3.31	16.13	9.3e-11	1.28e-06	Pla2g7	phospholipase A2, group VII (platelet-activating factor acetylhydrolase, plasma); ENCODES a protein that exhibits calcium-independent phospholipase A2 activity (ortholog) AND phospholipid binding (ortholog) AND INVOLVED IN lipid oxidation (ortholog) AND low-density lipoprotein particle remodeling (ortholog) AND plasma lipoprotein particle oxidation (ortholog) AND PARTICIPATES IN ether lipid metab…	Coding
TC0100003679.rn.1	9.44	6.01	10.84	5.76e-08	5.67e-05	Scd2	stearoyl-Coenzyme A desaturase 2	Coding
TC1000001276.rn.1	9.99	6.62	10.33	7.46e-05	0.0042	Wfdc21	WAP four-disulfide core domain 21; ENCODES a protein that exhibits metalloenzyme activator activity (inferred) AND peptidase inhibitor activity (inferred) AND INVOLVED IN negative regulation of peptidase activity (inferred) AND positive regulation of catalytic activity (inferred) AND response to lipopolysaccharide (inferred) AND FOUND IN extracellular space (inferred)	Coding
TC0100006445.rn.1	6.22	2.88	10.12	4.33e-06	0.0007			Coding
TC0300001839.rn.1	5.9	2.58	10.02	9.6e-07	0.0003			Coding
TC0400003872.rn.1	6.04	2.79	9.51	1.48e-07	0.0001	Ly49si1; Klra17; zywey	immunoreceptor Ly49si1; killer cell lectin-like receptor, subfamily A, member 17; Protein Klra17; ENCODES a protein that exhibits carbohydrate binding (inferred) AND INTERACTS WITH indole-3-methanol; Unannotated AceView Transcript	Coding
TC0400002321.rn.1	9.9	6.78	8.67	0.0002	0.0065	Abcb1b	ATP-binding cassette, subfamily B (MDR/TAP), member 1B; ENCODES a protein that exhibits drug transmembrane transporter activity AND transporter activity AND INVOLVED IN cellular response to tumor necrosis factor AND drug transmembrane transport AND drug transport AND PARTICIPATES IN multidrug resistance protein mediated transport pathway AND bile acid transport pathway AND ASSOCIATED WITH Brain I…	Coding
TC1400000253.rn.1	9.81	6.78	8.15	1.15e-06	0.0003	Cxcl9	chemokine (C-X-C motif) ligand 9; ENCODES a protein that exhibits chemokine activity (ortholog) AND CXCR3 chemokine receptor binding (ortholog) AND INVOLVED IN cell chemotaxis (ortholog) AND chemotaxis (ortholog) AND defense response to virus (ortholog) AND PARTICIPATES IN interleukin-23 signaling pathway AND chemokine mediated signaling pathway AND cytokine mediated signaling pathway AND ASSOCIA…	Coding
TC0100002559.rn.1	4.9	1.9	7.98	1.32e-08	2.39e-05	LOC102546718	uncharacterized LOC102546718	NonCoding
TC0400003876.rn.1	6.91	3.98	7.61	1.58e-06	0.0004	Ly49si2	immunoreceptor Ly49si2; immunoreceptor Ly49si2 (Ly49si2), mRNA; immunoreceptor Ly49si2immunoreceptor Ly49si2; ENCODES a protein that exhibits carbohydrate binding (inferred)	Coding
TC0700000913.rn.1	7.88	4.96	7.57	0.0076	0.0754	LOC102548346	retinol dehydrogenase 7-like	Coding
TC0400001713.rn.1	7.49	4.62	7.31	1.41e-08	2.43e-05	A2m	alpha-2-macroglobulin; ENCODES a protein that exhibits enzyme binding (ortholog) AND growth factor binding (ortholog) AND interleukin-1 binding (ortholog) AND INVOLVED IN acute-phase response AND response to carbon dioxide AND response to chemical stimulus AND PARTICIPATES IN transforming growth factor-beta Smad dependent signaling pathway AND Alzheimer disease pathway AND immune response pathway…	Coding
TC0500000218.rn.1	9.1	6.26	7.14	0.0003	0.0096	Cdh17	cadherin 17; ENCODES a protein that exhibits proton-dependent oligopeptide secondary active transmembrane transporter activity (ortholog) AND INVOLVED IN calcium-dependent cell-cell adhesion (ortholog) AND homophilic cell adhesion (ortholog) AND oligopeptide transmembrane transport (ortholog) AND FOUND IN basolateral plasma membrane AND plasma membrane (ortholog) AND INTERACTS WITH 2 3 7 8-tetrac…	Coding
TC0400003877.rn.1	5.17	2.34	7.11	4.89e-08	5.1e-05	Ly49i9; LOC497796	Ly49 inhibitory receptor 9; hypothetical protein LOC497796; Ly49 inhibitory receptor-like; ENCODES a protein that exhibits carbohydrate binding (inferred)	Coding
TC1500000736.rn.1	7.2	4.85	5.09	2.42e-08	3.54e-05	Annexin.1	Unannotated AceView Transcript	Unassigned
TC0100005722.rn.1	10.12	7.36	6.73	9.28e-07	0.0003	LOC100361392	thymosin beta 10-like	Coding
TC0300002875.rn.1	8.6	5.9	6.53	9.99e-07	0.0003	Lcn2	lipocalin 2; ENCODES a protein that exhibits protease binding AND protein homodimerization activity AND iron ion binding (ortholog) AND INVOLVED IN cellular response to hydrogen peroxide AND cellular response to interleukin-1 AND cellular response to lipopolysaccharide AND ASSOCIATED WITH Acute Kidney Injury AND Colonic Neoplasms AND Contrast-Induced Nephropathy AND FOUND IN cytosol AND extracell…	Coding
TC0400004172.rn.1	6.03	3.35	6.4	2.07e-07	0.0001	LOC502907; RGD1561306	ENCODES a protein that exhibits carbohydrate binding (inferred); similar to immunoreceptor Ly49si3	Coding
TC0X00000716.rn.1	5.52	3.77	3.38	2.84e-08	3.77e-05	Tlr13	toll-like receptor 13	Multiple_Complex
TC2000001067.rn.1	9.66	7.01	6.29	4.5e-07	0.0002	RT1-Da	RT1 class II, locus Da; ENCODES a protein that exhibits MHC class II protein complex binding (ortholog) AND peptide antigen binding (ortholog) AND INVOLVED IN antigen processing and presentation of peptide or polysaccharide antigen via MHC class II (ortholog) AND cognition (ortholog) AND peptide antigen assembly with MHC class II protein complex (ortholog) AND PARTICIPATES IN interleukin-12 signa…	Coding
TC0800000840.rn.1	8.23	5.93	4.92	3.02e-08	3.93e-05	ENSMUSG00000077650; ENSMUSG00000088377	predicted gene, 23320; predicted gene, 25183	Small_RNA
TC0400003863.rn.1	4.96	2.32	6.23	3.52e-09	1.16e-05	Olr1	oxidized low density lipoprotein (lectin-like) receptor 1; oxidized low density lipoprotein (lectin-like) receptor 1 (Olr1), mRNA; ENCODES a protein that exhibits low-density lipoprotein receptor activity (ortholog) AND INVOLVED IN cell death AND inflammatory response AND leukocyte cell-cell adhesion AND PARTICIPATES IN angiotensin II signaling pathway AND eicosanoid signaling pathway via peroxis…	Coding
TC1000002034.rn.1	5.63	3.01	6.16	3.26e-08	4.07e-05	LOC102550521	uncharacterized LOC102550521	NonCoding
TC2000001389.rn.1	6.77	5.2	2.96	3.4e-08	4.18e-05	Pkm; LOC100362738; RGD1561681_predicted; RGD1561179	pyruvate kinase, muscle [Source:MGI Symbol;Acc:MGI:97591]; M2 pyruvate kinase-like; similar to pyruvate kinase (EC 2.7.1.40) isozyme M2 - rat (predicted); similar to pyruvate kinase (EC 2.7.1.40) isozyme M2 - rat; PREDICTED: M2 pyruvate kinase-like, transcript variant 2 (LOC100362738), mRNA.	Multiple_Complex
TC0400003878.rn.1	6.08	3.54	5.82	3.48e-08	4.21e-05	LOC690097	similar to immunoreceptor Ly49si3	Unassigned
TC0200004423.rn.1	9.13	6.5	6.21	4.07e-09	1.27e-05	Cd53	Cd53 molecule; INVOLVED IN positive regulation of myoblast fusion (ortholog) AND FOUND IN cell surface AND cell-cell junction (ortholog) AND extracellular vesicular exosome (ortholog) AND INTERACTS WITH 17alpha-ethynylestradiol AND 2 3 7 8-tetrachlorodibenzodioxine AND 3H-1 2-dithiole-3-thione	Coding
TC1300000774.rn.1	5.9	3.26	6.21	2.83e-08	3.77e-05	Slamf6	SLAM family member 6; ENCODES a protein that exhibits receptor activity (inferred) AND FOUND IN extracellular vesicular exosome (ortholog) AND INTERACTS WITH cisplatin AND 2-butoxyethanol (ortholog) AND benzo[a]pyrene (ortholog)	Coding
TC0500003090.rn.1	6.25	3	9.51	4.65e-08	5.1e-05	LOC102549336	uncharacterized LOC102549336	NonCoding
TC0400001101.rn.1	5.95	3.32	6.2	5.63e-09	1.47e-05	Cd8b	CD8b molecule; INVOLVED IN immune system process (inferred) AND PARTICIPATES IN interleukin-12 signaling pathway AND antigen processing and presentation pathway AND primary immunodeficiency disease pathway AND FOUND IN cell surface (ortholog) AND external side of plasma membrane (ortholog) AND INTERACTS WITH ammonium chloride AND capsaicin AND genistein	Coding
TC0400004123.rn.1	9.32	6.72	6.04	4.37e-07	0.0002	LOC100361596	ENCODES a protein that exhibits actin binding (inferred) AND INVOLVED IN actin cytoskeleton organization (inferred) AND sequestering of actin monomers (inferred) AND FOUND IN cytoplasm (inferred)	Coding
TC1000004381.rn.1	7.39	4.82	5.95	8.78e-07	0.0003	RGD1559482	similar to immunoglobulin superfamily, member 7; INTERACTS WITH 4-{[(5 5 8 8-tetramethyl-5 6 7 8-tetrahydronaphthalen-2-yl)carbonyl]amino}benzoic acid (ortholog) AND all-trans-retinoic acid (ortholog) AND cobalt atom (ortholog)	Coding
TC0200003266.rn.1	8.18	5.63	5.88	2.37e-07	0.0001	Fabp5	fatty acid binding protein 5, epidermal; ENCODES a protein that exhibits fatty acid binding AND INVOLVED IN response to wounding AND glucose metabolic process (ortholog) AND glucose transport (ortholog) AND PARTICIPATES IN retinoic acid metabolic pathway AND eicosanoid signaling pathway via peroxisome proliferator-activated receptor gamma AND ASSOCIATED WITH Prostatic Neoplasms (ortholog) AND Pso…	Coding
TC0400000341.rn.1	3.25	2	2.39	5.35e-08	5.42e-05	LOC102555606	uncharacterized LOC102555606	NonCoding
TCUn_KL568483v100000002.rn.1	7.64	5.5	4.42	5.55e-08	5.54e-05	LOC102551008	uncharacterized LOC102551008	NonCoding
TC0500000079.rn.1	6.12	3.58	5.8	2.76e-07	0.0002	Mybl1	myeloblastosis oncogene-like 1; ENCODES a protein that exhibits RNA polymerase II core promoter proximal region sequence-specific DNA binding (ortholog) AND RNA polymerase II core promoter proximal region sequence-specific DNA binding transcription factor activity involved in positive regulation of transcription (ortholog) AND INVOLVED IN positive regulation of transcription from RNA polymerase I…	Coding
TC0400003875.rn.1	6.83	4.31	5.75	1.23e-06	0.0004	Klra7	ENCODES a protein that exhibits carbohydrate binding (inferred); killer cell lectin-like receptor, subfamily A, member 7	Coding
TC0200000528.rn.1	9.34	6.84	5.66	1.55e-06	0.0004	LOC100911590	thymosin beta-10-like	Coding
TC0400004146.rn.1	6.9	4.4	5.65	1.43e-08	2.43e-05	A2m	alpha-2-macroglobulin (A2m), mRNA; alpha-2-macroglobulinalpha-1-inhibitor III; alpha-2-macroglobulin, mRNA (cDNA clone MGC:114358 IMAGE:7458629), complete cds.; alpha-2-macroglobulin (A2m), mRNA.	Coding
TC1700001048.rn.1	8.98	6.51	5.5	5.51e-10	3.79e-06	Vim	vimentin; ENCODES a protein that exhibits kinase binding AND protein kinase binding AND protein phosphatase 2A binding AND INVOLVED IN aging AND cellular response to fibroblast growth factor stimulus AND decidualization AND PARTICIPATES IN cyclooxygenase mediated pathway of arachidonic acid metabolism AND ASSOCIATED WITH Arthritis Experimental AND Brain Injuries AND Cerebral Infarction AND FOUND …	Coding
TC0100002983.rn.1	7.67	5.22	5.45	4.34e-05	0.0031	Chka	choline kinase alpha; ENCODES a protein that exhibits ATP binding AND choline binding AND choline kinase activity AND INVOLVED IN CDP-choline pathway AND choline metabolic process AND phosphatidylcholine biosynthetic process (ortholog) AND PARTICIPATES IN glycerophospholipid metabolic pathway AND FOUND IN cytoplasm (inferred) AND INTERACTS WITH 17alpha-ethynylestradiol AND 2 3 7 8-tetrachlorodibe…	Coding
TC0300000414.rn.1	4.65	2.22	5.38	0.006	0.0639	ENSMUSG00000076531	immunoglobulin kappa variable 4-92	Coding
TC1500000620.rn.1	7.42	4.99	5.37	1.17e-07	8.94e-05	Arl11	ADP-ribosylation factor-like 11; ENCODES a protein that exhibits GTP binding (inferred) AND INVOLVED IN hematopoietic progenitor cell differentiation (ortholog) AND FOUND IN intracellular (inferred) AND INTERACTS WITH 2 3 7 8-tetrachlorodibenzodioxine AND cisplatin AND diuron	Coding
TC0300003953.rn.1	9.84	4.22	49.19	8.95e-08	7.42e-05	derchoy	Unannotated AceView Transcript	Unassigned
TC0X00000410.rn.1	8.06	5.65	5.32	3.89e-06	0.0007	Sat1	spermidine/spermine N1-acetyl transferase 1; ENCODES a protein that exhibits N-acetyltransferase activity AND spermidine binding AND INVOLVED IN polyamine catabolic process AND polyamine metabolic process AND spermidine acetylation AND PARTICIPATES IN polyamine metabolic pathway AND spermidine metabolic pathway AND spermine metabolic pathway AND ASSOCIATED WITH Keratosis Follicularis Spinulosa De…	Coding
TC1700000242.rn.1	8.1	5.71	5.26	5.87e-07	0.0002	LOC100361620; Thymosin.1	thymosin beta 10-like; Unannotated AceView Transcript	Coding
TC0200003403.rn.1	4.15	1.77	5.21	1.65e-10	1.82e-06			Coding
TC0100004870.rn.1	6.53	4.95	3	1.14e-07	8.85e-05	shoyflor	Unannotated AceView Transcript	Unassigned
TC0900001949.rn.1	8.23	5.85	5.21	3.74e-07	0.0002	LOC102549727	thymosin beta-10-like	Coding
TC0100006603.rn.1	6.2	2.48	13.24	1.28e-07	9.58e-05	ENSMUSG00000095734; ENSMUSG00000095618	predicted gene, 23767; predicted gene, 26246	Small_RNA
TC0800001028.rn.1	7.5	5.13	5.19	1.28e-08	2.39e-05	Anxa2	annexin A2; ENCODES a protein that exhibits phosphatidylinositol-4 5-bisphosphate binding AND Rab GTPase binding AND calcium-dependent phospholipid binding (ortholog) AND INVOLVED IN body fluid secretion AND positive regulation of fibroblast proliferation AND positive regulation of protein phosphorylation AND ASSOCIATED WITH Carcinoma Renal Cell AND Diabetes Mellitus Experimental AND Carcinoma Du…	Coding
TC0100001826.rn.1	9.94	7.59	5.08	5.83e-07	0.0002	Abhd2	abhydrolase domain containing 2; ENCODES a protein that exhibits hydrolase activity (inferred) AND INVOLVED IN negative regulation of cell migration (ortholog) AND response to wounding (ortholog) AND INTERACTS WITH 2 4-dinitrotoluene AND 2 6-dinitrotoluene AND cadmium dichloride; abhydrolase domain containing 2 (Abhd2), mRNA.	Coding
TC0400001135.rn.1	7.32	4.99	5.04	5.58e-07	0.0002	LOC100359493	thymosin beta 10-like	Coding
TC0100004450.rn.1	5.11	3.14	3.9	1.6e-07	0.0001	ENSMUSG00000089525	predicted gene, 23833, Non-coding transcript identified by NONCODE: Linc	NonCoding
TC0100004945.rn.1	7.03	4.7	5.03	5.84e-05	0.0037	PVR	poliovirus receptor; poliovirus receptor (PVR), mRNA; ENCODES a protein that exhibits virus receptor activity AND cell adhesion molecule binding (ortholog) AND INVOLVED IN response to virus AND cell migration (ortholog) AND positive regulation of natural killer cell mediated cytotoxicity (ortholog) AND FOUND IN cell surface (ortholog) AND extracellular vesicular exosome (ortholog) AND integral co…	Coding
TC1500000244.rn.1	7.71	5.39	5	2.6e-07	0.0001	Lgals3	lectin, galactoside-binding, soluble, 3; ENCODES a protein that exhibits chemoattractant activity (ortholog) AND IgE binding (ortholog) AND laminin binding (ortholog) AND INVOLVED IN eosinophil chemotaxis (ortholog) AND epithelial cell differentiation (ortholog) AND extracellular matrix organization (ortholog) AND PARTICIPATES IN Hedgehog signaling pathway AND FOUND IN cytoplasm (ortholog) AND ex…	Coding
TC0300001693.rn.1	7.99	5.7	4.87	4.25e-08	4.97e-05	Slc20a1	solute carrier family 20 (phosphate transporter), member 1; ENCODES a protein that exhibits high affinity inorganic phosphate:sodium symporter activity AND signal transducer activity (ortholog) AND INVOLVED IN phosphate ion transmembrane transport AND phosphate ion transport AND sodium ion transmembrane transport AND PARTICIPATES IN phosphate transport pathway AND FOUND IN integral component of m…	Coding
TC0500001515.rn.1	4.23	2.23	4	2.06e-07	0.0001	smeewo	Unannotated AceView Transcript	Unassigned
TC0200003011.rn.1	7.2	4.92	4.85	3.21e-05	0.0025	C7	INVOLVED IN cellular sodium ion homeostasis AND PARTICIPATES IN coagulation cascade pathway AND complement system pathway AND prion diseases pathway AND ASSOCIATED WITH Glomerulonephritis Membranous AND Myocardial Infarction AND Seizures AND FOUND IN extracellular vesicular exosome (ortholog) AND INTERACTS WITH 2 4-diaminotoluene AND 2 6-diaminotoluene AND 2-acetamidofluorene; Uncharacterized pro…	Coding
TC0600001363.rn.1	6.87	5.19	3.2	2.08e-07	0.0001	jorvy	Unannotated AceView Transcript	Unassigned
TC0800001114.rn.1	3.66	2.08	2.98	2.08e-07	0.0001	doree	Unannotated AceView Transcript	Unassigned
TC0400000484.rn.1	8.78	6.52	4.79	1.38e-06	0.0004	LOC100909821	thymosin beta-10-like	Coding
TC0600003305.rn.1	9.65	7.42	4.69	2.85e-06	0.0006	ENSMUSG00000096464	immunoglobulin heavy variable 2-2	Coding
TC0200000448.rn.1	7.06	4.84	4.67	1.36e-06	0.0004	Emb	embigin	Coding
TC0600003323.rn.1	9.66	7.43	4.66	2.5e-06	0.0005	ENSMUSG00000095565; MGI:4439519	immunoglobulin heavy variable 2-9-1	Coding
TC0X00000116.rn.1	9.85	7.63	4.65	5.51e-07	0.0002	Cybb	cytochrome b-245, beta polypeptide; ENCODES a protein that exhibits electron carrier activity (ortholog) AND flavin adenine dinucleotide binding (ortholog) AND heme binding (ortholog) AND INVOLVED IN response to drug AND response to nutrient AND hydrogen peroxide biosynthetic process (ortholog) AND PARTICIPATES IN phagocytosis pathway AND ASSOCIATED WITH Diabetes Mellitus Experimental AND Hyperal…	Coding
TC1500000735.rn.1	6.27	4.26	4.05	2.45e-07	0.0001	Anxa2-ps1	annexin 2 pseudogene1	Unassigned
TC0400004171.rn.1	6.5	4.29	4.63	7.25e-07	0.0003	LOC100910264	null	Coding
TC0600003310.rn.1	8.07	5.86	4.62	1.19e-05	0.0013	MGI:3643263; ENSMUSG00000095866	immunoglobulin heavy variable V2-4	Coding
TC1000001421.rn.1	7.74	5.54	4.59	3.18e-07	0.0002	LOC100359496; Thymosin.2	thymosin beta 10-like; Unannotated AceView Transcript	Coding
TC1300001694.rn.1	7.09	4.89	4.57	6.38e-09	1.57e-05	Soat1	sterol O-acyltransferase 1; ENCODES a protein that exhibits sterol O-acyltransferase activity AND cholesterol binding (ortholog) AND cholesterol O-acyltransferase activity (ortholog) AND INVOLVED IN cholesterol efflux (ortholog) AND cholesterol esterification (ortholog) AND cholesterol metabolic process (ortholog) AND PARTICIPATES IN steroid biosynthetic pathway AND FOUND IN endoplasmic reticulum…	Coding
TC1900001253.rn.1	5.58	3.39	4.57	0.0002	0.0075	LOC100361380	INTERACTS WITH bilirubin (ortholog) AND bisphenol A (ortholog) AND copper atom (ortholog)	Coding
TC0200003586.rn.1	6.04	4.37	3.19	2.79e-07	0.0002	LOC102554113	uncharacterized LOC102554113	NonCoding
TC1300001556.rn.1	4.39	2.21	4.53	0.0005	0.013	Rgs1; Rgs13	regulator of G-protein signaling 1; INVOLVED IN termination of G-protein coupled receptor signaling pathway (inferred) AND INTERACTS WITH ammonium chloride AND cisplatin AND mercaptopurine; regulator of G-protein signaling 13regulator of G-protein signaling 1	Coding
TC0200002367.rn.1	5.04	2.87	4.5	1.25e-08	2.39e-05	Mcoln3	mucolipin 3	Coding
TC0800001290.rn.1	5.35	3.2	4.41	6.74e-09	1.6e-05	Plscr2	phospholipid scramblase 2; phospholipid scramblase 2 (Plscr2), mRNA; FOUND IN cytoplasm (ortholog) AND nucleus (ortholog) AND INTERACTS WITH 2 3 7 8-tetrachlorodibenzodioxine AND cisplatin AND rosiglitazone	Coding
TC0600003317.rn.1	7.89	5.75	4.41	7.63e-06	0.001			Coding
TC2000000353.rn.1	7.54	5.42	4.34	2.85e-08	3.77e-05	Abcg1	ATP-binding cassette, subfamily G (WHITE), member 1; ENCODES a protein that exhibits ADP binding (ortholog) AND ATP binding (ortholog) AND cholesterol transporter activity (ortholog) AND INVOLVED IN amyloid precursor protein catabolic process (ortholog) AND cholesterol efflux (ortholog) AND cholesterol homeostasis (ortholog) AND FOUND IN endosome (ortholog) AND external side of plasma membrane (o…	Coding
TC0100006597.rn.1	6.32	3.05	9.64	3.69e-07	0.0002	ENSMUSG00000094890; Snord116; ENSMUSG00000094236; ENSMUSG00000095100; ENSMUSG00000093974	predicted gene, 22285; predicted gene, 25350, predicted gene, 22285; predicted gene, 24609; predicted gene, 25350, predicted gene, 24609; predicted gene, 22128; predicted gene, 23357	Small_RNA
TC0100006599.rn.1	6.32	3.05	9.64	3.69e-07	0.0002	ENSMUSG00000094069; Snord116; ENSMUSG00000094060; ENSMUSG00000095374	predicted gene, 25155; predicted gene, 25350, predicted gene, 25155; predicted gene, 25157; predicted gene, 22110	Small_RNA
TC0100006591.rn.1	4.5	3.04	2.75	3.72e-07	0.0002	LOC102546798	uncharacterized LOC102546798	NonCoding
TC1300001352.rn.1	5.64	3.52	4.34	1.76e-07	0.0001	Cxcr4	chemokine (C-X-C motif) receptor 4; ENCODES a protein that exhibits C-X-C chemokine receptor activity AND drug binding AND actin binding (ortholog) AND INVOLVED IN cardiac muscle contraction AND cell migration AND chemokine-mediated signaling pathway AND PARTICIPATES IN ephrin - ephrin receptor bidirectional signaling axis AND hypoxia inducible factor pathway AND sphingosine 1-phosphate signaling…	Coding
TC1200000918.rn.1	6.44	4.06	5.19	3.78e-07	0.0002			NonCoding
TC1800000616.rn.1	9.01	6.9	4.32	5.14e-08	5.28e-05	Cd74	Cd74 molecule, major histocompatibility complex, class II invariant chain; ENCODES a protein that exhibits beta-amyloid binding (ortholog) AND cytokine binding (ortholog) AND cytokine receptor activity (ortholog) AND INVOLVED IN activation of MAPK activity AND cell proliferation AND antigen processing and presentation (ortholog) AND PARTICIPATES IN antigen processing and presentation pathway AND …	Coding
TC1300002278.rn.1	8.06	6.31	3.37	3.88e-07	0.0002	LOC498276; LOC103693683; ig.0; LOC100362543	Fc gamma receptor II beta; low affinity immunoglobulin gamma Fc region receptor III; low affinity immunoglobulin gamma Fc region receptor III [Source:RGD Symbol;Acc:9127992]; Fc gamma receptor II beta, mRNA (cDNA clone MGC:188666 IMAGE:7459664), complete cds.; Unannotated AceView Transcript; Low affinity immunoglobulin gamma Fc region receptor III-like; INTERACTS WITH cytarabine (ortholog) AND he…	Multiple_Complex
TC0300001341.rn.1	5.65	4.48	2.24	3.97e-07	0.0002	LOC102554631	uncharacterized LOC102554631	NonCoding
TC0100003681.rn.1	8.7	3.98	26.39	4.22e-07	0.0002	uc008hps.1	cDNA clone IMAGE:40040782.	NonCoding
TC0200003828.rn.1	4.67	2.56	4.32	6.73e-07	0.0003			Coding
TC1300001872.rn.1	5.64	3.53	4.3	2.26e-06	0.0005	Rgs4	regulator of G-protein signaling 4; ENCODES a protein that exhibits G-protein alpha-subunit binding AND GTPase activator activity AND INVOLVED IN negative regulation of G-protein coupled receptor protein signaling pathway AND positive regulation of GTPase activity AND PARTICIPATES IN acetylcholine signaling pathway via muscarinic acetylcholine receptor AND calcium signaling pathway via the calciu…	Coding
TC1000003144.rn.1	6.91	4.81	4.29	9.32e-09	2e-05	Scimp	SLP adaptor and CSK interacting membrane protein; INVOLVED IN positive regulation of ERK1 and ERK2 cascade (ortholog) AND FOUND IN immunological synapse (ortholog) AND leading edge membrane (ortholog) AND membrane (ortholog) AND INTERACTS WITH amiodarone (ortholog) AND benzene-1 2 4-triol (ortholog) AND zidovudine (ortholog)	Coding
TC0200002122.rn.1	5.32	3.23	4.28	1.69e-05	0.0017	Fabp2	fatty acid binding protein 2, intestinal; ENCODES a protein that exhibits fatty acid binding AND long-chain fatty acid transporter activity AND INVOLVED IN fatty acid metabolic process AND fatty acid transport AND intestinal absorption AND PARTICIPATES IN eicosanoid signaling pathway via peroxisome proliferator-activated receptor gamma AND ASSOCIATED WITH Carotid Stenosis (ortholog) AND Coronary …	Coding
TC0300001511.rn.1	6.25	4.15	4.28	0.0479	0.238	Chac1	ChaC glutathione-specific gamma-glutamylcyclotransferase 1; ChaC, cation transport regulator homolog 1 (E. coli); ENCODES a protein that exhibits Notch binding (ortholog) AND INVOLVED IN intrinsic apoptotic signaling pathway in response to endoplasmic reticulum stress (ortholog) AND negative regulation of Notch signaling pathway (ortholog) AND negative regulation of protein processing (ortholog) …	Coding
TC0200000778.rn.1	6.02	3.95	4.2	2.81e-06	0.0006	Fabp4	fatty acid binding protein 4, adipocyte; ENCODES a protein that exhibits fatty acid binding (inferred) AND lipid binding (inferred) AND transporter activity (inferred) AND INVOLVED IN fatty acid metabolic process AND positive regulation of cell proliferation AND response to drug AND PARTICIPATES IN eicosanoid signaling pathway via peroxisome proliferator-activated receptor gamma AND ASSOCIATED WI…	Coding
TC0200003174.rn.1	7.09	5.04	4.14	1.58e-06	0.0004	Fam105a	family with sequence similarity 105, member A; INTERACTS WITH silicon dioxide AND 17beta-estradiol (ortholog) AND 2 3 7 8-tetrachlorodibenzodioxine (ortholog)	Coding
TC1200000390.rn.1	5.68	3.63	4.13	1.2e-05	0.0013	Serpine1	serpin peptidase inhibitor, clade E (nexin, plasminogen activator inhibitor type 1), member 1; ENCODES a protein that exhibits protease binding AND serine-type endopeptidase inhibitor activity AND receptor binding (ortholog) AND INVOLVED IN cellular response to ATP AND cellular response to cAMP AND cellular response to cGMP AND PARTICIPATES IN oxygen homeostasis pathway AND hypoxia inducible fact…	Coding
TC0600003319.rn.1	9.07	7.02	4.12	1.23e-05	0.0013			Coding
TC1700001655.rn.1	7.47	5.43	4.12	0.0001	0.0062			Coding
TC0X00001253.rn.1	4.85	2.87	3.93	5.65e-07	0.0002			Precursor_microRNA
TC0600003372.rn.1	6.19	4.16	4.08	0.0002	0.0074			Coding
TC2_KL567908v1_random00000002.rn.1	5.89	3.87	4.06	7.84e-06	0.001	Il7r	interleukin 7 receptor; interleukin 7 receptor (Il7r), mRNA	Coding
TC1000003430.rn.1	6.81	4.79	4.04	7.35e-07	0.0003	Ccl3	chemokine (C-C motif) ligand 3; ENCODES a protein that exhibits chemokine activity AND calcium-dependent protein kinase C activity (ortholog) AND CCR1 chemokine receptor binding (ortholog) AND INVOLVED IN inflammatory response AND leukocyte chemotaxis AND neutrophil chemotaxis AND PARTICIPATES IN interleukin-12 signaling pathway AND chemokine mediated signaling pathway AND cytokine mediated signa…	Coding
TC0300000399.rn.1	6.13	4.12	4.02	2.34e-06	0.0005			Coding
TC1100002054.rn.1	5.56	3.57	3.98	8.74e-05	0.0047	Tm4sf19	transmembrane 4 L six family member 19; FOUND IN integral component of membrane (inferred) AND INTERACTS WITH 17alpha-ethynylestradiol AND lead diacetate AND thioacetamide; transmembrane 4 L six family member 19Tctex1 domain containing 2	Coding
TC1700002255.rn.1	7.32	6.08	2.36	6.2e-07	0.0002	NCBI_Gene:100862060	PREDICTED: uncharacterized LOC100862060 (LOC100862060), miscRNA.	NonCoding
TC1200000989.rn.1	9.53	7.65	3.69	6.27e-07	0.0002	chalar	Unannotated AceView Transcript	Unassigned
TC1400002043.rn.1	9.53	7.65	3.69	6.27e-07	0.0002	mager	Unannotated AceView Transcript	Unassigned
TC0100002676.rn.1	6.46	4.49	3.91	9.34e-07	0.0003	Itgam	integrin, alpha M; ENCODES a protein that exhibits protein heterodimerization activity AND glycoprotein binding (ortholog) AND heparan sulfate proteoglycan binding (ortholog) AND INVOLVED IN activated T cell proliferation (ortholog) AND cell adhesion (ortholog) AND cellular extravasation (ortholog) AND PARTICIPATES IN integrin mediated signaling pathway AND Entamoeba histolyca infection pathway A…	Coding
TC0800001264.rn.1	5.3	3.33	3.91	8.59e-05	0.0047	Bcl2a1	BCL2-related protein A1; ENCODES a protein that exhibits BH domain binding AND protein heterodimerization activity AND INVOLVED IN B cell homeostasis (ortholog) AND negative regulation of B cell apoptotic process (ortholog) AND PARTICIPATES IN intrinsic apoptotic pathway AND ASSOCIATED WITH Hypersensitivity (ortholog) AND INTERACTS WITH (+)-pilocarpine AND 2 3 7 8-tetrachlorodibenzodioxine AND bi…	Coding
TC2000000495.rn.1	7.7	5.74	3.89	3.18e-08	4.05e-05	LOC100364062	M2 pyruvate kinase-like	Coding
TC0300004494.rn.1	3.67	2.37	2.48	6.76e-07	0.0003	NONMMUG025130	Non-coding transcript identified by NONCODE: Sense No Exonic	NonCoding
TC0600003416.rn.1	6.03	4.07	3.89	0.0011	0.0216	V-set.43	Unannotated AceView Transcript	Coding
TC0100005590.rn.1	3.57	1.62	3.88	0.0045	0.053			Coding
TC0700002042.rn.1	9.44	7.58	3.61	6.94e-07	0.0003	peesy	Unannotated AceView Transcript	Unassigned
TC0600003331.rn.1	7.56	5.61	3.87	4.46e-06	0.0007	V-set.27	Unannotated AceView Transcript	Coding
TC1000004382.rn.1	6.43	4.48	3.85	2.04e-06	0.0005	Igsf7	immunoglobulin superfamily, member 7 [Source:RGD Symbol;Acc:1592119]; INTERACTS WITH silicon dioxide AND 4-{[(5 5 8 8-tetramethyl-5 6 7 8-tetrahydronaphthalen-2-yl)carbonyl]amino}benzoic acid (ortholog) AND all-trans-retinoic acid (ortholog)	Coding
TC0900001672.rn.1	3.45	2.29	2.24	7.41e-07	0.0003	LOC100912119	glutaredoxin-1-like	Pseudogene
TC0X00002319.rn.1	3.68	2.41	2.41	7.63e-07	0.0003	jeeby; LOC100911253	Unannotated AceView Transcript; uncharacterized LOC100911253	NonCoding
TC0100000426.rn.1	3.47	1.53	3.84	1.26e-06	0.0004			Coding
TC1200000452.rn.1	6.64	4.7	3.84	2.82e-06	0.0006	Ncf1	neutrophil cytosolic factor 1; ENCODES a protein that exhibits superoxide-generating NADPH oxidase activity AND phosphatidylinositol binding (ortholog) AND phosphatidylinositol-3 4-bisphosphate binding (ortholog) AND INVOLVED IN apoptotic process AND oxidation-reduction process AND respiratory burst AND PARTICIPATES IN chemokine mediated signaling pathway AND Fc gamma receptor mediated signaling …	Coding
TC0100005563.rn.1	2.49	0.88	3.06	8.1e-07	0.0003	ENSMUSG00000093994; ENSMUSG00000095714; ENSMUSG00000096285	predicted gene, 26498; predicted gene, 26467; predicted gene, 22253	Small_RNA
TC0800001293.rn.1	4.79	2.88	3.77	7.76e-08	6.6e-05	Plod2	procollagen lysine, 2-oxoglutarate 5-dioxygenase 2; ENCODES a protein that exhibits iron ion binding (inferred) AND L-ascorbic acid binding (inferred) AND procollagen-lysine 5-dioxygenase activity (inferred) AND INVOLVED IN cellular response to hormone stimulus AND response to hypoxia AND PARTICIPATES IN lysine degradation pathway AND ASSOCIATED WITH Hypothyroidism AND Bruck syndrome 2 (ortholog)…	Coding
TC0100006588.rn.1	3.94	2.11	3.55	8.64e-07	0.0003	ENSMUSG00000094923; Snord116	predicted gene, 24760; predicted gene, 25350, predicted gene, 24760	Small_RNA
TC0600003408.rn.1	4.26	2.36	3.73	4.61e-06	0.0007			Coding
TC0600001660.rn.1	8.17	6.28	3.72	3.64e-05	0.0027			Coding
TC0M00000024.rn.1	7.45	4.36	8.49	8.81e-07	0.0003			tRNA
TC1200000315.rn.1	7.99	6.11	3.67	0.0001	0.0058	Cyp3a62	cytochrome P450, family 3, subfamily a, polypeptide 62; ENCODES a protein that exhibits heme binding (inferred) AND iron ion binding (inferred) AND oxidoreductase activity acting on paired donors with incorporation or reduction of molecular oxygen reduced flavin or flavoprotein as one donor and incorporation of one atom of oxygen (inferred) AND INVOLVED IN oxidation-reduction process (inferred) A…	Coding
TC1500000842.rn.1	7.94	6.07	3.65	7.65e-08	6.59e-05	Lcp1	lymphocyte cytosolic protein 1; ENCODES a protein that exhibits actin filament binding (ortholog) AND identical protein binding (ortholog) AND INVOLVED IN organ regeneration AND actin filament bundle assembly (ortholog) AND cell migration (ortholog) AND FOUND IN actin cytoskeleton (ortholog) AND actin filament (ortholog) AND actin filament bundle (ortholog) AND INTERACTS WITH aniline AND cisplati…	Coding
TC0100005434.rn.1	5.28	3.41	3.65	0.003	0.0411	LOC102552531; SAA.1	uncharacterized LOC102552531; Unannotated AceView Transcript	Coding
TC0200002319.rn.1	7.88	6.02	3.64	1.48e-06	0.0004	Gbp2	guanylate binding protein 2, interferon-inducible; ENCODES a protein that exhibits GTP binding (inferred) AND GTPase activity (inferred) AND FOUND IN Golgi membrane (inferred) AND nucleus (inferred) AND INTERACTS WITH 1 1 1-trichloro-2 2-bis(4-hydroxyphenyl)ethane AND 1 3-dinitrobenzene AND 2 3 7 8-tetrachlorodibenzodioxine; guanylate binding protein 2, interferon-inducible (Gbp2), mRNA.	Coding
TC0500001758.rn.1	6.01	4.15	3.63	2.26e-05	0.002	Pla2g2d	phospholipase A2, group IID; ENCODES a protein that exhibits calcium ion binding (inferred) AND phospholipase A2 activity (inferred) AND INVOLVED IN lipid catabolic process (inferred) AND phospholipid metabolic process (inferred) AND PARTICIPATES IN alpha-linoleic acid metabolic pathway AND arachidonic acid metabolic pathway AND ether lipid metabolic pathway AND FOUND IN extracellular region (inf…	Coding
TC0100002984.rn.1	6.13	2.74	10.54	9.37e-07	0.0003	blergloy	Unannotated AceView Transcript	Unassigned
TC0600003316.rn.1	8.8	6.95	3.61	7.42e-05	0.0042			Coding
TC0200003027.rn.1	6.57	4.73	3.59	7.2e-06	0.001	Osmr	oncostatin M receptor; ENCODES a protein that exhibits growth factor binding (ortholog) AND oncostatin-M receptor activity (ortholog) AND INVOLVED IN oncostatin-M-mediated signaling pathway (ortholog) AND positive regulation of cell proliferation (ortholog) AND response to cytokine (ortholog) AND PARTICIPATES IN cytokine mediated signaling pathway AND Jak-Stat signaling pathway AND ASSOCIATED WIT…	Coding
TC0800000049.rn.1	4.63	2.8	3.56	1.95e-07	0.0001	Mmp7	matrix metallopeptidase 7; ENCODES a protein that exhibits metalloendopeptidase activity (inferred) AND zinc ion binding (inferred) AND INVOLVED IN antibacterial peptide secretion (ortholog) AND defense response to bacterium (ortholog) AND defense response to Gram-negative bacterium (ortholog) AND PARTICIPATES IN syndecan signaling pathway AND Wnt signaling pathway AND ASSOCIATED WITH Encephalomy…	Coding
TC1000003359.rn.1	7.54	5.71	3.54	0.0169	0.1294	Wsb1	WD repeat and SOCS box-containing 1; INVOLVED IN intracellular signal transduction (inferred) AND protein ubiquitination (inferred) AND FOUND IN intracellular (ortholog) AND INTERACTS WITH 2 3 7 8-tetrachlorodibenzodioxine AND 2 4-dinitrotoluene AND beta-naphthoflavone; WD repeat and SOCS box-containing 1 (Wsb1), transcript variant 1, mRNA.	Coding
TC0600003314.rn.1	6.79	4.98	3.52	2.02e-06	0.0005	LOC100911906	uncharacterized LOC100911906	Coding
TC1900000361.rn.1	5.15	3.33	3.52	0.0002	0.0077	LOC102552540	uncharacterized LOC102552540	Coding
TC0300001599.rn.1	5.89	4.12	3.41	1.03e-06	0.0003	Mir147	microRNA 147; INVOLVED IN BMP signaling pathway (ortholog) AND negative regulation of inflammatory response (ortholog) AND INTERACTS WITH zinc atom AND zinc(0)	Multiple_Complex
TC2000001306.rn.1	8.09	6.29	3.48	5.74e-07	0.0002	Itgb2	integrin, beta 2; ENCODES a protein that exhibits cell adhesion molecule binding AND protein complex binding AND protein heterodimerization activity AND INVOLVED IN aging AND cellular extravasation AND endothelial cell migration AND PARTICIPATES IN hypoxia inducible factor pathway AND integrin mediated signaling pathway AND Entamoeba histolyca infection pathway AND ASSOCIATED WITH Acute Lung Inju…	Coding
TC0700002686.rn.1	2.68	1.63	2.08	1.04e-06	0.0003	LOC102553400	uncharacterized LOC102553400	NonCoding
TC0X00001438.rn.1	5.04	3.53	2.85	1.04e-06	0.0003	shubu	Unannotated AceView Transcript	Unassigned
TC0600003322.rn.1	10.52	8.72	3.48	2.45e-05	0.0021	V-set.50	Unannotated AceView Transcript	Coding
TC1300001434.rn.1	7.92	6.12	3.47	0.0023	0.0354	Btg2	BTG family, member 2; ENCODES a protein that exhibits RNA polymerase II core promoter proximal region sequence-specific DNA binding transcription factor activity involved in positive regulation of transcription AND INVOLVED IN negative regulation of apoptotic process AND negative regulation of neuron apoptotic process AND neuron differentiation AND PARTICIPATES IN RNA degradation pathway AND ASSO…	Coding
TC1300000772.rn.1	5.92	4.13	3.46	6.44e-06	0.0009	Cd84	CD84 molecule; ENCODES a protein that exhibits receptor activity (inferred) AND FOUND IN extracellular vesicular exosome (ortholog) AND INTERACTS WITH indole-3-methanol AND 17beta-estradiol (ortholog) AND 2 3 7 8-tetrachlorodibenzodioxine (ortholog)	Coding
TC0600002801.rn.1	9.65	7.78	3.67	1.14e-06	0.0003	zytoy	Unannotated AceView Transcript	Unassigned
TC1100001576.rn.1	6.3	4.52	3.45	1.04e-05	0.0012	LOC100912550	thymosin beta-10-like	Coding
TC0600001665.rn.1	6.62	4.84	3.45	1.5e-05	0.0015	LOC100912547	null	Coding
TC0600001362.rn.1	6.01	4.68	2.51	1.18e-06	0.0003	LOC678700	hypothetical protein LOC678700	Unassigned
TC0600003252.rn.1	5.27	3.17	4.29	1.2e-06	0.0003	kloyvu	Unannotated AceView Transcript	Unassigned
TC0600003318.rn.1	8.82	7.03	3.44	2.4e-05	0.0021	ENSMUSG00000095210; MGI:4439810	immunoglobulin heavy variable 5-9-1	Coding
TC0100006600.rn.1	4.49	2.67	3.53	1.24e-06	0.0004	ENSMUSG00000096148; Snord116; ENSMUSG00000093869; ENSMUSG00000094987	predicted gene, 25816; predicted gene, 25350, predicted gene, 25816; predicted gene, 22631; predicted gene, 23724	Small_RNA
TC0100006173.rn.1	7.24	5.47	3.42	4.5e-07	0.0002	Il18bp	interleukin 18 binding protein; ENCODES a protein that exhibits interleukin-18 binding (ortholog) AND INVOLVED IN cellular response to hydrogen peroxide AND cellular response to tumor necrosis factor AND response to lipopolysaccharide AND ASSOCIATED WITH Mammary Neoplasms Experimental AND Transplant Rejection AND Arteriosclerosis (ortholog) AND FOUND IN extracellular space AND extracellular vesic…	Coding
TC1600000344.rn.1	4.42	2.02	5.28	1.3e-06	0.0004	NCBI_Gene:100861638	PREDICTED: uncharacterized LOC100861638, transcript variant 3 (LOC100861638), miscRNA.; PREDICTED: uncharacterized LOC100861638, transcript variant 2 (LOC100861638), miscRNA.; PREDICTED: uncharacterized LOC100861638, transcript variant 1 (LOC100861638), miscRNA.	NonCoding
TC2000000981.rn.1	9.85	8.08	3.42	9.82e-05	0.0051	Ubd	ubiquitin D; ENCODES a protein that exhibits proteasome binding (ortholog) AND INVOLVED IN response to organonitrogen compound AND aggresome assembly (ortholog) AND myeloid dendritic cell differentiation (ortholog) AND FOUND IN aggresome (ortholog) AND cytoplasm (ortholog) AND nucleus (ortholog) AND INTERACTS WITH 1 3-dinitrobenzene AND 1-chloro-2 4-dinitrobenzene AND 3 4-dichloroaniline	Coding
TC1700001654.rn.1	6.52	4.76	3.41	7.72e-06	0.001			Coding
TC0400003109.rn.1	5.9	4.13	3.4	0.0078	0.0765			Coding
TC0100007647.rn.1	5.6	3.84	3.39	4.75e-07	0.0002	Myof	myoferlin; ENCODES a protein that exhibits phospholipid binding (ortholog) AND INVOLVED IN cellular response to heat (ortholog) AND plasma membrane repair (ortholog) AND regulation of vascular endothelial growth factor receptor signaling pathway (ortholog) AND PARTICIPATES IN vascular endothelial growth factor signaling pathway AND FOUND IN caveola (ortholog) AND cytoplasmic vesicle (ortholog) AN…	Coding
TC1300002277.rn.1	7.49	5.73	3.39	7.35e-06	0.001	LOC498276	Fc gamma receptor II beta; Fc gamma receptor II beta (LOC498276), mRNA.	Coding
TC0800002470.rn.1	10.23	8.35	3.67	1.4e-06	0.0004	cheeru	Unannotated AceView Transcript	Unassigned
TC0100005180.rn.1	6.34	4.58	3.37	1.07e-07	8.46e-05	Fxyd5	FXYD domain-containing ion transport regulator 5; ENCODES a protein that exhibits actin binding (ortholog) AND cadherin binding (ortholog) AND INVOLVED IN ion transmembrane transport (inferred) AND FOUND IN integral component of membrane (ortholog) AND INTERACTS WITH 17alpha-ethynylestradiol AND carbonyl sulfide AND cisplatin; Chalmel, et. al. AceView Annotation Fxyd5.aSep08	Coding
TC0X00001290.rn.1	7.83	6.08	3.37	1.46e-05	0.0015	G6pd	glucose-6-phosphate dehydrogenase; glucose-6-phosphate dehydrogenase (G6pd), mRNA; ENCODES a protein that exhibits carbohydrate binding AND glucose binding AND glucose-6-phosphate dehydrogenase activity AND INVOLVED IN glucose 6-phosphate metabolic process AND pentose-phosphate shunt AND pentose-phosphate shunt oxidative branch AND PARTICIPATES IN pentose phosphate pathway AND pentose phosphate p…	Coding
TC0200004768.rn.1	7.11	5.26	3.61	1.48e-06	0.0004	snerbloy	Unannotated AceView Transcript	Unassigned
TC0900000772.rn.1	3.63	2.58	2.07	1.5e-06	0.0004	NONMMUG000799	Non-coding transcript identified by NONCODE: Sense No Exonic	NonCoding
TC1400000559.rn.1	7.68	5.94	3.36	0.0004	0.0119	Rell1	RELT-like 1; FOUND IN cytoplasm (ortholog) AND microtubule cytoskeleton (ortholog) AND plasma membrane (ortholog) AND INTERACTS WITH indole-3-methanol AND orphenadrine AND 2 3 7 8-tetrachlorodibenzodioxine (ortholog); RELT-like 1 (Rell1), mRNA.	Coding
TC1900001260.rn.1	5.71	3.96	3.36	0.0027	0.0384	LOC102557302	uncharacterized LOC102557302 [Source:RGD Symbol;Acc:7730632]	Coding
TC0800001711.rn.1	3.67	2.38	2.45	1.57e-06	0.0004	LOC102552981	uncharacterized LOC102552981	NonCoding
TC1000001226.rn.1	5.26	3.52	3.35	1.83e-05	0.0018	Ccl2	chemokine (C-C motif) ligand 2; ENCODES a protein that exhibits CCR2 chemokine receptor binding AND chemokine activity AND heparin binding AND INVOLVED IN aging AND cellular calcium ion homeostasis AND cellular response to ATP AND PARTICIPATES IN angiotensin II signaling pathway AND vascular endothelial growth factor signaling pathway AND granulocyte-macrophage colony-stimulating factor signaling…	Coding
TC0200001003.rn.1	5.75	4.74	2.02	1.58e-06	0.0004	NCBI_Gene:100862007	PREDICTED: uncharacterized LOC100862007 (LOC100862007), miscRNA.	NonCoding
TC0600003390.rn.1	4.76	3.01	3.34	0.0003	0.0105	ENSMUSG00000095981; MGI:4439620	immunoglobulin heavy variable 10-1	Coding
TC0200001328.rn.1	5.37	3.05	4.98	1.59e-06	0.0004			NonCoding
TC0800000455.rn.1	3.24	1.99	2.38	1.6e-06	0.0004	LOC102555261	uncharacterized LOC102555261	NonCoding
TC0600003423.rn.1	8.34	6.61	3.32	0.0003	0.0094			Coding
TC0900002675.rn.1	6.57	4.84	3.3	4.66e-05	0.0032	Tgif1	TGFB-induced factor homeobox 1; ENCODES a protein that exhibits co-SMAD binding AND chromatin binding (ortholog) AND RNA polymerase II core promoter proximal region sequence-specific DNA binding (ortholog) AND INVOLVED IN cellular response to growth factor stimulus AND negative regulation of gene expression AND response to drug AND ASSOCIATED WITH Diabetic Nephropathies AND Muscular Atrophy AND H…	Coding
TC0100001635.rn.1	3.17	2.07	2.14	1.82e-06	0.0004	LOC102556159	uncharacterized LOC102556159	NonCoding
TC0800000385.rn.1	4.66	3.6	2.09	1.84e-06	0.0004			NonCoding
TC0500001158.rn.1	5.3	4.23	2.1	1.85e-06	0.0004	florwy	Unannotated AceView Transcript	Unassigned
TC0600003326.rn.1	6.41	4.7	3.29	1.54e-05	0.0015	LOC100360374	null	Coding
TC0600001668.rn.1	8.22	6.51	3.29	3.39e-05	0.0026	LOC100361945	null	Coding
TC0500003068.rn.1	9.03	7.31	3.28	8.65e-06	0.001	Plin2	perilipin 2; INVOLVED IN response to drug AND response to organic cyclic compound AND lipid storage (ortholog) AND PARTICIPATES IN hypoxia inducible factor pathway AND ASSOCIATED WITH Fatty Liver (ortholog) AND Hypertriglyceridemia (ortholog) AND Insulin Resistance (ortholog) AND FOUND IN lipid particle AND cytoplasm (ortholog) AND cytosol (ortholog) AND INTERACTS WITH 1 3-dinitrobenzene AND 2 2'…	Coding
TC0400002408.rn.1	8.49	6.81	3.22	0.0004	0.0115	Pdk4	pyruvate dehydrogenase kinase, isozyme 4; ENCODES a protein that exhibits ATP binding AND pyruvate dehydrogenase (acetyl-transferring) kinase activity AND protein kinase activity (ortholog) AND INVOLVED IN protein phosphorylation AND cellular response to fatty acid (ortholog) AND cellular response to starvation (ortholog) AND PARTICIPATES IN pyruvate metabolic pathway AND FOUND IN mitochondrion A…	Coding
TC0300000371.rn.1	5.87	4.19	3.22	0.0005	0.0131	ENSMUSG00000076573; MGI:4439612	immunoglobulin kappa variable 1-35	Coding
TC1300001512.rn.1	6.9	5.22	3.21	7.35e-06	0.001	Ptprc	protein tyrosine phosphatase, receptor type, C; ENCODES a protein that exhibits heparan sulfate proteoglycan binding (ortholog) AND heparin binding (ortholog) AND protein kinase binding (ortholog) AND INVOLVED IN response to gamma radiation AND activation of MAPK activity (ortholog) AND B cell differentiation (ortholog) AND PARTICIPATES IN Fc gamma receptor mediated signaling pathway AND primary …	Coding
TC0100003925.rn.1	10.22	8.53	3.21	0.0016	0.0279	Ces2c	carboxylesterase 2C	Coding
TC0600003338.rn.1	5.82	4.15	3.18	5.29e-06	0.0008			Coding
TC0300000354.rn.1	6.27	4.6	3.18	7.35e-06	0.001	RGD1563231	similar to immunoglobulin kappa-chain VK-1	Coding
TC2000001064.rn.1	5.77	4.11	3.16	6.88e-08	6.39e-05	RT1-Ba	RT1 class II, locus Ba; ENCODES a protein that exhibits protein heterodimerization activity AND peptide antigen binding (ortholog) AND INVOLVED IN cellular response to glucocorticoid stimulus AND negative regulation of T cell proliferation AND antigen processing and presentation (ortholog) AND PARTICIPATES IN allograft rejection pathway AND antigen processing and presentation pathway AND asthma d…	Coding
TC0700002962.rn.1	6.77	5.1	3.16	3.31e-05	0.0026	Nipal2	NIPA-like domain containing 2; ENCODES a protein that exhibits magnesium ion transmembrane transporter activity (inferred) AND INVOLVED IN magnesium ion transport (inferred) AND FOUND IN membrane (inferred) AND INTERACTS WITH 2 2' 4 4' 5 5'-hexachlorobiphenyl AND 2 3 7 8-tetrachlorodibenzodioxine AND 3 3' 4 4' 5-pentachlorobiphenyl	Coding
TC0100003926.rn.1	10.57	8.91	3.16	0.0009	0.0194	Ces2c	carboxylesterase 2C (Ces2c), mRNA; ENCODES a protein that exhibits acylcarnitine hydrolase activity (ortholog) AND INVOLVED IN response to acid (ortholog) AND FOUND IN intracellular membrane-bounded organelle (ortholog) AND INTERACTS WITH 2 3 7 8-tetrachlorodibenzodioxine AND N-nitrosodiethylamine AND clofibrate	Coding
TC1000002529.rn.1	6.03	4.37	3.15	2.24e-06	0.0005	Dock2; SH3_2.1	dedicator of cytokinesis 2 [Source:RGD Symbol;Acc:1564189]; Unannotated AceView Transcript	Coding
TC0500003988.rn.1	8.85	7.85	2	2.57e-06	0.0005	NONMMUG008949	Non-coding transcript identified by NONCODE: Linc	NonCoding
TC0300000372.rn.1	6.39	4.74	3.14	0.0003	0.0096			Coding
TC0400000578.rn.1	4.27	2.72	2.94	2.61e-06	0.0005	NONMMUG034902	Non-coding transcript identified by NONCODE: Sense No Exonic	NonCoding
TC0800001111.rn.1	5.28	3.63	3.13	1.09e-07	8.56e-05	Myo5a	myosin VA; ENCODES a protein that exhibits ATP binding AND ATP-dependent protein binding AND calcium-dependent protein binding AND INVOLVED IN actin filament-based movement AND metabolic process AND pigmentation AND PARTICIPATES IN insulin responsive facilitative sugar transporter mediated glucose transport pathway AND ASSOCIATED WITH opisthotonus AND pigmentation phenotype AND ASSOCIATED WITH Gr…	Coding
TC0100002731.rn.1	8.52	6.88	3.12	1.45e-05	0.0015	LOC100911344	deleted in malignant brain tumors 1 protein-like	Coding
TC0700003109.rn.1	3.88	2.35	2.89	2.66e-06	0.0005	NONMMUG014495	Non-coding transcript identified by NONCODE: Sense No Exonic	NonCoding
TC0200003331.rn.1	6.46	4.82	3.12	3.39e-05	0.0026	Cyp7b1	cytochrome P450, family 7, subfamily b, polypeptide 1; ENCODES a protein that exhibits oxysterol 7-alpha-hydroxylase activity (ortholog) AND INVOLVED IN circadian rhythm AND memory AND response to cAMP AND PARTICIPATES IN bile acid biosynthetic pathway AND primary bile acid biosynthetic pathway AND steroid hormone biosynthetic pathway AND ASSOCIATED WITH Spastic paraplegia type 5A recessive (orth…	Coding
TC0900000774.rn.1	3.7	2.17	2.88	2.67e-06	0.0005	NONMMUG000802	Non-coding transcript identified by NONCODE: Sense No Exonic	NonCoding
TC0400003110.rn.1	6.76	5.11	3.12	0.0003	0.0095			Coding
TC1000001260.rn.1	4.82	3.2	3.09	2.72e-06	0.0005	warnar	Unannotated AceView Transcript	Unassigned
TC0400003111.rn.1	6.76	5.11	3.12	0.0003	0.0095			Coding
TC0600001657.rn.1	4.66	3.02	3.12	0.0008	0.0175	ENSMUSG00000090395	predicted gene, 17309	Coding
TC0900000520.rn.1	5.95	4.31	3.11	0.0032	0.0421	Npas2	neuronal PAS domain protein 2; ENCODES a protein that exhibits DNA binding (ortholog) AND Hsp90 protein binding (ortholog) AND INVOLVED IN circadian regulation of gene expression (ortholog) AND circadian sleep/wake cycle (ortholog) AND locomotor rhythm (ortholog) AND FOUND IN nucleus (ortholog) AND transcription factor complex (ortholog) AND INTERACTS WITH 2-methoxyethanol AND chloroprene AND cis…	Coding
TC0600003340.rn.1	8.31	6.68	3.1	9.89e-06	0.0011	V-set.28	Unannotated AceView Transcript	Coding
TC0600003348.rn.1	6.5	4.87	3.1	1.79e-05	0.0017			Coding
TC0100006608.rn.1	6.46	2.8	12.63	2.89e-06	0.0006	ENSMUSG00000095060; ENSMUSG00000096305; ENSMUSG00000096634	predicted gene, 26188; predicted gene, 23047; predicted gene, 22173	Small_RNA
TC0500000628.rn.1	8.11	6.48	3.09	2.27e-07	0.0001	Tgfbr1	ENCODES a protein that exhibits ATP binding AND protein complex binding AND protein heterodimerization activity AND INVOLVED IN aging AND digestive tract development AND embryo development AND PARTICIPATES IN transforming growth factor-beta Smad dependent signaling pathway AND altered transforming growth factor-beta Smad dependent signaling pathway AND colorectal cancer pathway AND ASSOCIATED WIT…	Coding
TC0400003603.rn.1	6.38	4.76	3.09	1.2e-05	0.0013	Rassf4	Ras association (RalGDS/AF-6) domain family member 4; INVOLVED IN cell cycle (inferred) AND signal transduction (inferred) AND INTERACTS WITH 2 3 7 8-tetrachlorodibenzodioxine AND 6-propyl-2-thiouracil AND all-trans-retinoic acid; Ras association (RalGDS/AF-6) domain family member 4 (Rassf4), mRNA.	Coding
TC0300000752.rn.1	4.75	3.2	2.93	3.06e-06	0.0006	NONMMUG023281	Non-coding transcript identified by NONCODE: Sense No Exonic	NonCoding
TC0900001671.rn.1	2.53	1.52	2.01	3.07e-06	0.0006	LOC102552131	uncharacterized LOC102552131	NonCoding
TC0100002733.rn.1	8.43	6.82	3.06	3.43e-07	0.0002	LOC100911413	deleted in malignant brain tumors 1 protein-like	Coding
TC0200000863.rn.1	5.44	4.43	2.01	3.1e-06	0.0006	LOC100911856	ENCODES a protein that exhibits DNA binding (inferred) AND FOUND IN nucleus (inferred) AND INTERACTS WITH 17beta-estradiol (ortholog) AND 2 3 7 8-tetrachlorodibenzodioxine (ortholog) AND 5-aza-2'-deoxycytidine (ortholog)	Pseudogene
TC0100002677.rn.1	5.24	3.63	3.06	1.42e-06	0.0004	Itgax	integrin, alpha X; INVOLVED IN defense response to virus (ortholog) AND PARTICIPATES IN integrin mediated signaling pathway AND Mycobacterium tuberculosis infection pathway AND FOUND IN cell surface (ortholog) AND external side of plasma membrane (ortholog) AND membrane (ortholog) AND INTERACTS WITH estrone AND ozone AND (-)-demecolcine (ortholog)	Coding
TC0600000189.rn.1	2.81	1.69	2.17	3.22e-06	0.0006	LOC102551801	uncharacterized LOC102551801	NonCoding
TC0200000010.rn.1	10.18	8.11	4.23	3.25e-06	0.0006	stushee	Unannotated AceView Transcript	Unassigned
TC0200002368.rn.1	4.59	2.98	3.06	3.44e-06	0.0006	Mcoln2	mucolipin 2; INTERACTS WITH cadmium dichloride AND dexamethasone AND testosterone	Coding
TC0400002094.rn.1	4.15	2.79	2.56	3.37e-06	0.0006	uc009eue.1; NONMMUG037062	0 day neonate eyeball cDNA, RIKEN full-length enriched library, clone:E130016K14 product:unclassifiable, full insert sequence.; Non-coding transcript identified by NONCODE: Sense No Exonic	NonCoding
TC0600001669.rn.1	8.71	7.09	3.06	0.0002	0.0073			Coding
TC0600003320.rn.1	8.16	6.55	3.06	0.0012	0.0232	Ighg	Immunoglobulin heavy chain (gamma polypeptide), mRNA (cDNA clone MGC:109111 IMAGE:7379698), complete cds.; Immunoglobulin heavy chain (gamma polypeptide), mRNA (cDNA clone MGC:108947 IMAGE:7384581), complete cds.	Coding
TC0700002698.rn.1	6.17	4.56	3.05	2.7e-05	0.0023	Glipr1	GLI pathogenesis-related 1; FOUND IN membrane (ortholog) AND INTERACTS WITH 2 3 7 8-tetrachlorodibenzodioxine AND 3 3' 4 4' 5-pentachlorobiphenyl AND all-trans-retinoic acid	Coding
TC0600003415.rn.1	5.79	4.18	3.05	2.78e-05	0.0023	LOC100364733	Igh-6 protein-like [Source:RGD Symbol;Acc:2320430]	Coding
TC0100004810.rn.1	7.39	5.78	3.05	7.1e-05	0.0041	Lilrb3	leukocyte immunoglobulin-like receptor, subfamily B (with TM and ITIM domains), member 3	Coding
TC1400002260.rn.1	2.85	1.44	2.67	3.5e-06	0.0006	LOC102553859	uncharacterized LOC102553859	NonCoding
TC0200002316.rn.1	6.42	4.82	3.04	2.57e-06	0.0005	Gbp5	guanylate binding protein 5; ENCODES a protein that exhibits GTP binding (inferred) AND GTPase activity (inferred) AND INVOLVED IN cellular response to interferon-gamma (ortholog) AND FOUND IN cytoplasmic vesicle (ortholog) AND INTERACTS WITH 2 3 7 8-tetrachlorodibenzodioxine AND 4-hydroxynon-2-enal (ortholog) AND arsenic atom (ortholog)	Coding
TC0700001948.rn.1	4.42	2.81	3.04	0.0016	0.0278	LOC102553649	disks large homolog 5-like	Coding
TC1000001964.rn.1	6.47	4.87	3.03	5.77e-06	0.0008	RGD1561778; Cd300c	similar to dendritic cell-derived immunoglobulin(Ig)-like receptor 1, DIgR1 - mouse; INVOLVED IN positive regulation of cytokine secretion (ortholog) AND FOUND IN plasma membrane (ortholog) AND INTERACTS WITH 4-{[(5 5 8 8-tetramethyl-5 6 7 8-tetrahydronaphthalen-2-yl)carbonyl]amino}benzoic acid (ortholog) AND all-trans-retinoic acid (ortholog) AND choline (ortholog); CD300c molecule	Coding
TC1300001958.rn.1	7.84	6.24	3.02	4.12e-06	0.0007	Fcgr2a	Fc gamma receptor II beta (LOC498276), mRNA	Coding
TC0600003334.rn.1	7.52	5.92	3.02	8.41e-06	0.001	V-set.20	Unannotated AceView Transcript	Coding
TC0500002386.rn.1	4.39	2.79	3.02	3.36e-05	0.0026	Atp6v0d2	ATPase, H+ transporting, lysosomal V0 subunit D2; ENCODES a protein that exhibits hydrogen ion transmembrane transporter activity (inferred) AND INVOLVED IN ATP hydrolysis coupled proton transport (inferred) AND PARTICIPATES IN Mycobacterium tuberculosis infection pathway AND oxidative phosphorylation pathway AND phagocytosis pathway AND FOUND IN apical plasma membrane AND endosome AND early endo…	Coding
TC0900002355.rn.1	7.08	5.47	3.06	4.16e-06	0.0007	rypaw	Unannotated AceView Transcript	Unassigned
TC0200001660.rn.1	6.85	5.26	3.01	0.001	0.0207	S100a10	S100 calcium binding protein A10; ENCODES a protein that exhibits ion channel binding (ortholog) AND protein homodimerization activity (ortholog) AND INVOLVED IN cellular response to acid (ortholog) AND establishment of protein localization to plasma membrane (ortholog) AND membrane budding (ortholog) AND FOUND IN endoplasmic reticulum AND extracellular vesicular exosome (ortholog) AND extrinsic …	Coding
TC1900001245.rn.1	4.83	3.24	3.01	0.0016	0.0272	LOC363337	similar to RIKEN cDNA 1700081O22	Coding
TC0700001491.rn.1	8.01	6.42	3	2.11e-05	0.0019	Tmsb10; LOC100364435	thymosin, beta 10 [Source:RGD Symbol;Acc:62022]; thymosin beta 10-like	Coding
TC0900002701.rn.1	5.78	4.21	2.99	0.0004	0.011	LOC100912852; LOC100360712; LOC360998	disks large homolog 5-like [Source:RGD Symbol;Acc:6485354]; rCG43589-like; hypothetical LOC360998	Coding
TC0600003046.rn.1	9.48	7.91	2.98	6.76e-08	6.38e-05	Lgmn	legumain; ENCODES a protein that exhibits cysteine-type endopeptidase activity (ortholog) AND peptidase activity (ortholog) AND INVOLVED IN negative regulation of ERBB signaling pathway (ortholog) AND negative regulation of multicellular organism growth (ortholog) AND negative regulation of neuron apoptotic process (ortholog) AND PARTICIPATES IN antigen processing and presentation pathway AND FOU…	Coding
TC0400001093.rn.1	6.82	5.24	2.98	1.16e-06	0.0003	Eif2ak3	eukaryotic translation initiation factor 2 alpha kinase 3; ENCODES a protein that exhibits eukaryotic translation initiation factor 2alpha kinase activity AND protein serine/threonine kinase activity AND enzyme binding (ortholog) AND INVOLVED IN negative regulation of translation in response to stress AND protein autophosphorylation AND protein phosphorylation AND PARTICIPATES IN Alzheimer diseas…	Coding
TC0300004493.rn.1	4.42	2.68	3.34	4.7e-06	0.0007	NONMMUG025129	Non-coding transcript identified by NONCODE: Sense No Exonic	NonCoding
TC0600002031.rn.1	10.02	8.04	3.92	4.71e-06	0.0007	loytaw	Unannotated AceView Transcript	Unassigned
TC0100004351.rn.1	3.82	2.55	2.41	4.73e-06	0.0007	LOC102552411	uncharacterized LOC102552411	NonCoding
TC0700000130.rn.1	6.73	5.04	3.22	4.75e-06	0.0007	chawsy	Unannotated AceView Transcript	Unassigned
TC0100003140.rn.1	4.88	3.77	2.15	4.81e-06	0.0008	Integrase.3	Unannotated AceView Transcript	Unassigned
TC0600003307.rn.1	6.92	5.34	2.98	4.04e-06	0.0007			Coding
TC0700002297.rn.1	4	2.42	2.98	0.0001	0.0053			Coding
TC1500000233.rn.1	4.17	2.75	2.69	4.96e-06	0.0008	NONMMUG012820	Non-coding transcript identified by NONCODE: Linc, Non-coding transcript identified by Luo, et al.	NonCoding
TC0400001147.rn.1	3.79	2.02	3.41	5.12e-06	0.0008	MGI:3647784; ENSMUSG00000094872; ENSMUSG00000096632; MGI:3646892; NONMMUG035580	immunoglobulin kappa chain variable 9-120; immunoglobulin kappa chain variable 9-124; Non-coding transcript identified by NONCODE: Linc	Multiple_Complex
TC0600003339.rn.1	5.64	4.07	2.98	0.0007	0.017			Coding
TC0900000132.rn.1	5.2	3.62	2.98	0.0011	0.021	LOC685828	hypothetical protein LOC685828	Coding
TC1300001310.rn.1	5.74	4.71	2.03	5.37e-06	0.0008	HMG_box.1	Unannotated AceView Transcript	Unassigned
TC0300000928.rn.1	6.21	4.64	2.97	1.02e-05	0.0012	Itga4	integrin, alpha 4; ENCODES a protein that exhibits cell adhesion molecule binding (ortholog) AND fibronectin binding (ortholog) AND INVOLVED IN blood vessel remodeling (ortholog) AND cell adhesion (ortholog) AND cell migration (ortholog) AND PARTICIPATES IN altered integrin mediated signaling pathway AND integrin mediated signaling pathway AND pancreatic cancer pathway AND ASSOCIATED WITH Anti-Gl…	Coding
TC0800000848.rn.1	3.19	2.14	2.07	5.46e-06	0.0008	NONMMUG042974	Non-coding transcript identified by NONCODE: Sense No Exonic	NonCoding
TC0300000365.rn.1	5.61	4.04	2.96	1.98e-06	0.0005			Coding
TC0600003352.rn.1	5.59	4.02	2.96	2.2e-06	0.0005	LOC100361105; V-set.31	Igh protein-like [Source:RGD Symbol;Acc:2320755]; Unannotated AceView Transcript	Coding
TC0600003324.rn.1	8.3	6.16	4.39	5.97e-06	0.0009	V-set.51	Unannotated AceView Transcript	Unassigned
TC0500003159.rn.1	7.63	6.07	2.96	0.0019	0.0305	Jun	jun proto-oncogene; ENCODES a protein that exhibits double-stranded DNA binding AND HMG box domain binding AND protein heterodimerization activity AND INVOLVED IN aging AND angiogenesis AND cellular response to potassium ion starvation AND PARTICIPATES IN Rho/Rac/Cdc42 mediated signaling pathway AND endothelin signaling pathway AND fibroblast growth factor signaling pathway AND ASSOCIATED WITH De…	Coding
TC0600003341.rn.1	6.4	4.83	2.95	1.96e-05	0.0018	V-set.29	Unannotated AceView Transcript	Coding
TC1300000778.rn.1	3.55	2.41	2.19	6.17e-06	0.0009	LOC102554978	uncharacterized LOC102554978	NonCoding
TC1300000581.rn.1	3.33	2.28	2.06	6.26e-06	0.0009	NONMMUG002175	Non-coding transcript identified by NONCODE: Exonic	NonCoding
TC0100007387.rn.1	4.6	3.05	2.93	2.76e-06	0.0005	Anxa1	annexin A1; ENCODES a protein that exhibits annealing helicase activity AND double-stranded DNA-dependent ATPase activity AND helicase activity AND INVOLVED IN ATP catabolic process AND cell surface receptor signaling pathway AND cellular response to glucocorticoid stimulus AND PARTICIPATES IN cyclooxygenase mediated pathway of arachidonic acid metabolism AND ASSOCIATED WITH Acute Kidney Injury A…	Coding
TC1600001672.rn.1	7.54	5.99	2.93	0.0003	0.0091	Fat1	FAT atypical cadherin 1; ENCODES a protein that exhibits calcium ion binding (inferred) AND INVOLVED IN actin filament organization (ortholog) AND establishment or maintenance of cell polarity (ortholog) AND single organismal cell-cell adhesion (ortholog) AND FOUND IN cell junction (ortholog) AND cell-cell junction (ortholog) AND extracellular vesicular exosome (ortholog) AND INTERACTS WITH 17alp…	Coding
TC0600001143.rn.1	3.56	2.51	2.07	6.65e-06	0.0009	NONMMUG009501	Non-coding transcript identified by NONCODE: Sense No Exonic	NonCoding
TC2000000496.rn.1	5.56	4.11	2.74	6.66e-06	0.0009	NONMMUG023940	Non-coding transcript identified by NONCODE: Linc	NonCoding
TC0100004452.rn.1	5.23	3.8	2.7	6.66e-06	0.0009	NONMMUG017488	Non-coding transcript identified by NONCODE: Antisense	NonCoding
TC1600001158.rn.1	6.97	5.42	2.93	0.0349	0.1989			Coding
TC1600001152.rn.1	6.38	3.89	5.62	6.91e-06	0.0009	morgaw	Unannotated AceView Transcript	Unassigned
TC0100005555.rn.1	4.37	1.87	5.64	7.11e-06	0.001	ENSMUSG00000094508; ENSMUSG00000094888; ENSMUSG00000094129	predicted gene, 26230; predicted gene, 25120; predicted gene, 23944	Small_RNA
TC0100002707.rn.1	8.83	7.28	2.92	1.05e-06	0.0003	Dmbt1	deleted in malignant brain tumors 1; deleted in malignant brain tumors 1 [Source:RGD Symbol;Acc:61984]	Coding
TC0500002676.rn.1	4.93	3.69	2.36	7.18e-06	0.001	gluvey	Unannotated AceView Transcript	Unassigned
TC1300000144.rn.1	5.93	4.39	2.92	3.31e-05	0.0026	Sctr	secretin receptor	Coding
TC0600003304.rn.1	8.39	6.84	2.92	5.95e-05	0.0037			Coding
TC0600003371.rn.1	5.19	3.64	2.92	0.0005	0.0137			Coding
TC0600003430.rn.1	6.34	4.8	2.91	0.0004	0.012	ENSMUSG00000096452	immunoglobulin heavy variable 1-77	Coding
TC0100006594.rn.1	4.17	2.2	3.94	7.34e-06	0.001	ENSMUSG00000094109	predicted gene, 22776	Small_RNA
TC0600003309.rn.1	8.64	7.1	2.9	6.14e-05	0.0038	V-set.48	Unannotated AceView Transcript	Coding
TC0300000416.rn.1	7.24	5.7	2.9	8.94e-05	0.0048			Coding
TCUn_KL568483v100000001.rn.1	7.47	5.94	2.89	2.64e-06	0.0005	Fcgr2a	Fc gamma receptor II beta (LOC498276), mRNA	Coding
TC0400001160.rn.1	6.27	4.74	2.89	0.0004	0.0108			Coding
TC1300001957.rn.1	7.61	6.08	2.88	3.13e-07	0.0002	Fcgr2a	Fc fragment of IgG, low affinity IIa, receptor; ENCODES a protein that exhibits IgG receptor activity AND INVOLVED IN Fc-gamma receptor signaling pathway AND nerve development AND PARTICIPATES IN Fc gamma receptor mediated signaling pathway AND Leishmania infection pathway AND Mycobacterium tuberculosis infection pathway AND ASSOCIATED WITH Acute Lung Injury AND Wallerian Degeneration AND Arthrit…	Coding
TC0100008071.rn.1	6.64	5.12	2.86	1.34e-05	0.0014	Ahnak; AHNAK	AHNAK nucleoprotein; Protein Ahnak; ENCODES a protein that exhibits poly(A) RNA binding (ortholog) AND S100 protein binding (ortholog) AND structural molecule activity conferring elasticity (ortholog) AND INVOLVED IN protein oligomerization (ortholog) AND regulation of RNA splicing (ortholog) AND regulation of voltage-gated calcium channel activity (ortholog) AND ASSOCIATED WITH Autoimmune Diseas…	Coding
TC0400000177.rn.1	6.39	4.88	2.85	2.05e-06	0.0005	LOC100362744	thymosin beta 10-like	Coding
TC0400003228.rn.1	7.99	6.11	3.67	7.74e-06	0.001	klozaw	Unannotated AceView Transcript	Unassigned
TC1400002320.rn.1	5.96	4.45	2.85	0.0089	0.0836	Slc1a4	solute carrier family 1 (glutamate/neutral amino acid transporter), member 4; ENCODES a protein that exhibits L-serine transmembrane transporter activity AND chloride channel activity (ortholog) AND L-alanine transmembrane transporter activity (ortholog) AND INVOLVED IN L-serine transport AND amino acid transmembrane transport (ortholog) AND chloride transmembrane transport (ortholog) AND FOUND I…	Coding
TC0700003277.rn.1	6.18	4.68	2.84	2.86e-09	1.03e-05	Ndrg1	N-myc downstream regulated 1; ENCODES a protein that exhibits cadherin binding (ortholog) AND gamma-tubulin binding (ortholog) AND microtubule binding (ortholog) AND INVOLVED IN cellular response to hypoxia (ortholog) AND DNA damage response signal transduction by p53 class mediator (ortholog) AND mast cell activation (ortholog) AND PARTICIPATES IN hypoxia inducible factor pathway AND ASSOCIATED …	Coding
TC1100000676.rn.1	5.6	4.1	2.84	2.22e-05	0.002	Cd86	CD86 molecule; ENCODES a protein that exhibits receptor binding AND INVOLVED IN aging AND cellular response to cytokine stimulus AND cellular response to lipopolysaccharide AND PARTICIPATES IN allograft rejection pathway AND autoimmune thyroid disease pathway AND graft-versus-host disease pathway AND ASSOCIATED WITH Asthma AND Bronchiolitis Obliterans AND Burns AND FOUND IN cell surface AND exter…	Coding
TC0800000851.rn.1	3.45	2.06	2.61	8.17e-06	0.001	NONMMUG042984	Non-coding transcript identified by NONCODE: Sense No Exonic	NonCoding
TC0200003852.rn.1	7.02	5.46	2.94	8.25e-06	0.001	jeeblaw	Unannotated AceView Transcript	Unassigned
TC0100002560.rn.1	4.74	2.24	5.63	8.35e-06	0.001	LOC102546656	uncharacterized LOC102546656	NonCoding
TC0700003537.rn.1	6.18	4.68	2.84	0.0001	0.0052			Coding
TC0600003361.rn.1	3.99	2.49	2.83	1.65e-06	0.0004			Coding
TC1400002150.rn.1	10.79	8.82	3.91	8.42e-06	0.001	smoyko	Unannotated AceView Transcript	Unassigned
TC1900000394.rn.1	4.64	3.14	2.83	0.0001	0.0062	LOC501317	hypothetical LOC501317	Coding
TC0100000589.rn.1	6.35	5.14	2.31	8.88e-06	0.0011	fleyfler	Unannotated AceView Transcript	Unassigned
TC1700001657.rn.1	6.47	4.97	2.83	0.0003	0.0092			Coding
TC0100001245.rn.1	6.7	5.21	2.81	1.39e-06	0.0004	Tyrobp	Tyro protein tyrosine kinase binding protein; ENCODES a protein that exhibits identical protein binding (ortholog) AND receptor binding (ortholog) AND INVOLVED IN integrin-mediated signaling pathway (ortholog) AND macrophage activation involved in immune response (ortholog) AND neutrophil activation involved in immune response (ortholog) AND ASSOCIATED WITH Polycystic lipomembranous osteodysplasi…	Coding
TC0100006463.rn.1	6.68	5.62	2.08	9.15e-06	0.0011	zoygu	Unannotated AceView Transcript	Unassigned
TC0300003061.rn.1	4.32	2.69	3.11	9.42e-06	0.0011	plychar	Unannotated AceView Transcript	Unassigned
TC1200000966.rn.1	9.77	8.03	3.33	9.47e-06	0.0011	sorlar	Unannotated AceView Transcript	Unassigned
TC1200000001.rn.1	4.15	3.07	2.11	9.64e-06	0.0011	NONMMUG012302	Non-coding transcript identified by NONCODE: Antisense	NonCoding
TC0900002282.rn.1	10.82	8.96	3.63	9.69e-06	0.0011	sorpaw	Unannotated AceView Transcript	Unassigned
TC0800002371.rn.1	4.49	3.23	2.4	9.78e-06	0.0011	NONMMUG042569	Non-coding transcript identified by NONCODE: Sense No Exonic	NonCoding
TC0900000059.rn.1	4.15	2.49	3.16	9.79e-06	0.0011	LOC102554115	uncharacterized LOC102554115	NonCoding
TC1400001504.rn.1	5.91	4.41	2.81	0.0002	0.0077	Cxcl1	chemokine (C-X-C motif) ligand 1; ENCODES a protein that exhibits chemokine activity AND INVOLVED IN acute inflammatory response AND neutrophil chemotaxis AND positive regulation of cytosolic calcium ion concentration AND PARTICIPATES IN interleukin-23 signaling pathway AND chemokine mediated signaling pathway AND NOD-like receptor signaling pathway AND ASSOCIATED WITH Arthritis Experimental AND …	Coding
TC0100004346.rn.1	4.51	3.02	2.81	0.0004	0.0108			Coding
TC0700001946.rn.1	4.51	3.02	2.81	0.0004	0.0108			Coding
TC1300000773.rn.1	5.49	3.6	3.72	1.01e-05	0.0012	poyly	Unannotated AceView Transcript	Unassigned
TC0200002317.rn.1	7.6	6.12	2.78	0.0002	0.0067	LOC685067	similar to guanylate binding protein family, member 6; ENCODES a protein that exhibits GTP binding (inferred) AND GTPase activity (inferred) AND INVOLVED IN adhesion to symbiont (inferred) AND cellular response to interferon-gamma (inferred) AND defense response to Gram-positive bacterium (inferred) AND FOUND IN cytoplasmic vesicle (inferred) AND symbiont-containing vacuole membrane (inferred)	Coding
TC1900000009.rn.1	5.38	3.91	2.78	0.0004	0.0108	LOC102547811	uncharacterized LOC102547811; INTERACTS WITH bilirubin (ortholog) AND bisphenol A (ortholog) AND copper atom (ortholog)	Coding
TC0100005781.rn.1	6.93	5.59	2.53	1.04e-05	0.0012	klawglo	Unannotated AceView Transcript	Unassigned
TC1600000338.rn.1	3.01	1.63	2.6	1.06e-05	0.0012	LOC102554103	uncharacterized LOC102554103	NonCoding
TC1800000086.rn.1	3.34	2.14	2.3	1.08e-05	0.0012	LOC102552610	uncharacterized LOC102552610	NonCoding
TC1900001142.rn.1	6.97	5.45	2.89	1.08e-05	0.0012	modee	Unannotated AceView Transcript	Unassigned
TC0100002071.rn.1	3.01	2	2.01	1.14e-05	0.0013	NONMMUG038751	Non-coding transcript identified by NONCODE: Sense No Exonic	NonCoding
TC0100004449.rn.1	4.63	3.11	2.87	1.15e-05	0.0013	bawfler	Unannotated AceView Transcript	Unassigned
TC0100004082.rn.1	6.83	5.35	2.78	0.0007	0.0166	Tnfaip3	tumor necrosis factor, alpha-induced protein 3; ENCODES a protein that exhibits kinase binding (ortholog) AND protease binding (ortholog) AND protein self-association (ortholog) AND INVOLVED IN B-1 B cell homeostasis (ortholog) AND cellular response to hydrogen peroxide (ortholog) AND cellular response to lipopolysaccharide (ortholog) AND PARTICIPATES IN tumor necrosis factor mediated signaling p…	Coding
TC0400003098.rn.1	7.57	6.1	2.77	6.58e-05	0.0039	Tmsb10	thymosin, beta 10; ENCODES a protein that exhibits actin monomer binding (inferred) AND INVOLVED IN actin cytoskeleton organization (inferred) AND sequestering of actin monomers (inferred) AND spermatid development (inferred) AND FOUND IN cytoplasm (inferred) AND cytoskeleton (inferred) AND INTERACTS WITH 17alpha-ethynylestradiol AND 2 3 7 8-tetrachlorodibenzodioxine AND 2-nitrofluorene; Chalmel,…	Coding
TC1600001443.rn.1	8.36	6.9	2.76	2.5e-07	0.0001	Atp6v1b2	ATPase, H transporting, lysosomal V1 subunit B2; ENCODES a protein that exhibits ATP binding (inferred) AND hydrolase activity acting on acid anhydrides catalyzing transmembrane movement of substances (inferred) AND INVOLVED IN ATP hydrolysis coupled proton transport (inferred) AND ATP metabolic process (inferred) AND regulation of cellular pH (inferred) AND PARTICIPATES IN oxidative phosphorylat…	Coding
TC0100001395.rn.1	5.05	3.89	2.24	1.22e-05	0.0013	Cd33	CD33 molecule; FOUND IN external side of plasma membrane (ortholog) AND extracellular vesicular exosome (ortholog) AND INTERACTS WITH all-trans-retinoic acid (ortholog) AND chlorpyrifos (ortholog) AND diarsenic trioxide (ortholog)	Multiple_Complex
TC1900000396.rn.1	4.14	2.68	2.76	0.0005	0.0125	LOC690467	INTERACTS WITH bilirubin (ortholog) AND bisphenol A (ortholog) AND copper atom (ortholog)	Coding
TC0200003175.rn.1	4.54	3.29	2.38	1.26e-05	0.0013	ploybla	Unannotated AceView Transcript	Unassigned
TC0300002466.rn.1	2.9	1.72	2.26	1.29e-05	0.0014	LOC102553192	uncharacterized LOC102553192	NonCoding
TC1000002029.rn.1	5.84	4.65	2.29	1.3e-05	0.0014	NCBI_Gene:100861706	PREDICTED: uncharacterized LOC100861706 (LOC100861706), miscRNA.	NonCoding
TC1400001104.rn.1	4.14	2.64	2.84	1.31e-05	0.0014	NONMMUG005461; uc007idq.1	Non-coding transcript identified by NONCODE: Sense No Exonic; 10 days neonate medulla oblongata cDNA, RIKEN full-length enriched library, clone:B830008J18 product:unclassifiable, full insert sequence.	NonCoding
TC1300001197.rn.1	5.96	4.92	2.05	1.32e-05	0.0014	MGI:3646078; NONMMUG001490; KnowTID_00000513	PREDICTED: predicted gene 7160 (Gm7160), mRNA.; Non-coding transcript identified by NONCODE: Linc; Non-coding transcript identified by Luo, et al., Non-coding transcript identified by NONCODE: Linc	Multiple_Complex
TC0700001936.rn.1	6.87	5.41	2.75	9.28e-07	0.0003	Nckap1l	NCK associated protein 1 like; ENCODES a protein that exhibits protein complex binding (ortholog) AND protein kinase activator activity (ortholog) AND Rac GTPase activator activity (ortholog) AND INVOLVED IN actin polymerization-dependent cell motility (ortholog) AND B cell homeostasis (ortholog) AND B cell receptor signaling pathway (ortholog) AND FOUND IN cytosol (ortholog) AND extracellular ve…	Coding
TC0X00000552.rn.1	8.18	6.72	2.74	4.86e-07	0.0002	Msn	moesin; moesin (Msn), mRNA; ENCODES a protein that exhibits actin binding AND cell adhesion molecule binding (ortholog) AND double-stranded RNA binding (ortholog) AND INVOLVED IN establishment of endothelial barrier (ortholog) AND leukocyte cell-cell adhesion (ortholog) AND leukocyte migration (ortholog) AND PARTICIPATES IN measles infection pathway AND FOUND IN cell surface AND cell tip AND cyto…	Coding
TC0900001227.rn.1	4.37	3.07	2.45	1.35e-05	0.0014			Pseudogene
TC0X00002470.rn.1	5.01	3.84	2.25	1.39e-05	0.0015	LOC102554662; XLOC_053234	uncharacterized LOC102554662; Chalmel, et. al. Testis-expressed Unannotated Transcripts (TUTs)	NonCoding
TC0400001301.rn.1	8.75	6.94	3.51	1.39e-05	0.0015	pleyzaw	Unannotated AceView Transcript	Unassigned
TC1900000914.rn.1	6.22	4.11	4.32	1.41e-05	0.0015	LOC102550990	uncharacterized LOC102550990	NonCoding
TC0X00002256.rn.1	4.85	3.39	2.74	2.66e-06	0.0005	Tex13b	ENCODES a protein that exhibits zinc ion binding (inferred) AND INTERACTS WITH indole-3-methanol AND orphenadrine AND hydroquinone O-beta-D-glucopyranoside (ortholog); Uncharacterized protein [Source:UniProtKB/TrEMBL;Acc:D3ZTY2]; testis expressed 13B	Coding
TC0100002732.rn.1	7.28	5.83	2.73	2.68e-05	0.0022	Dmbt1	ENCODES a protein that exhibits zymogen binding (ortholog) AND INVOLVED IN cell differentiation AND response to estrogen AND response to organic substance AND ASSOCIATED WITH Nose Neoplasms AND Pheochromocytoma AND Glioblastoma (ortholog) AND FOUND IN extracellular matrix AND cytoplasm (ortholog) AND extracellular space (ortholog) AND INTERACTS WITH 17alpha-ethynylestradiol AND 17beta-estradiol A…	Coding
TC1900001629.rn.1	8.43	6.98	2.73	7.61e-05	0.0043	Cyba	cytochrome b-245, alpha polypeptide; ENCODES a protein that exhibits superoxide-generating NADPH oxidase activity AND SH3 domain binding (ortholog) AND electron carrier activity (ortholog) AND INVOLVED IN cellular response to amino acid stimulus AND cellular response to gamma radiation AND cellular response to glucose stimulus AND PARTICIPATES IN Leishmania infection pathway AND phagocytosis path…	Coding
TC1700000493.rn.1	6	4.55	2.73	0.0047	0.0541	Tubb2a	tubulin, beta 2A class IIa; ENCODES a protein that exhibits GTP binding (inferred) AND GTPase activity (inferred) AND structural constituent of cytoskeleton (inferred) AND INVOLVED IN GTP catabolic process (inferred) AND microtubule-based process (inferred) AND protein polymerization (inferred) AND PARTICIPATES IN phagocytosis pathway AND FOUND IN extracellular vesicular exosome (ortholog) AND mi…	Coding
TC0100004866.rn.1	6.58	5.14	2.72	1.81e-08	2.9e-05	C5ar1	complement component 5a receptor 1; ENCODES a protein that exhibits C5a anaphylatoxin receptor activity AND complement component C5a binding AND complement component C5a receptor activity AND INVOLVED IN apoptotic process AND cell proliferation in hindbrain AND complement receptor mediated signaling pathway AND PARTICIPATES IN coagulation cascade pathway AND complement system pathway AND Staphylo…	Coding
TC0200004799.rn.1	6.87	5.3	2.95	1.49e-05	0.0015	feefla	Unannotated AceView Transcript	Unassigned
TC0800000384.rn.1	6.59	4.95	3.1	1.5e-05	0.0015	LOC102549537	uncharacterized LOC102549537	NonCoding
TC0100007767.rn.1	4.66	3.16	2.82	1.5e-05	0.0015	meyflo	Unannotated AceView Transcript	Unassigned
TC0300003762.rn.1	4.59	3.15	2.72	5.91e-07	0.0002	Cd44	CD44 molecule (Indian blood group); Cd44 molecule; ENCODES a protein that exhibits epidermal growth factor receptor binding AND hyaluronic acid binding AND phosphoprotein binding AND INVOLVED IN blood vessel maturation AND cell adhesion AND cell migration AND PARTICIPATES IN cell-extracellular matrix signaling pathway AND ASSOCIATED WITH Arthritis Experimental AND Borna Disease AND Cardiomegaly A…	Coding
TC0100002729.rn.1	9.74	7.93	3.51	1.51e-05	0.0015	steygley	Unannotated AceView Transcript	Unassigned
TC0500001591.rn.1	9.74	7.93	3.51	1.51e-05	0.0015	kuwar	Unannotated AceView Transcript	Unassigned
TC0500001796.rn.1	9.74	7.93	3.51	1.51e-05	0.0015	woywaw	Unannotated AceView Transcript	Unassigned
TC1600001483.rn.1	5.82	4.38	2.72	6.72e-07	0.0003	LOC100910027; LOC100910061	E3 ubiquitin-protein ligase MARCH1-like	Coding
TC0X00000570.rn.1	4.93	3.49	2.71	1.78e-05	0.0017	Ar	androgen receptor; ENCODES a protein that exhibits androgen binding AND androgen receptor activity AND androgen receptor binding AND INVOLVED IN androgen receptor signaling pathway AND cellular response to steroid hormone stimulus AND male sex differentiation AND PARTICIPATES IN altered androgen signaling pathway AND androgen signaling pathway AND forkhead class A signaling pathway AND ASSOCIATED…	Coding
TC0200004914.rn.1	5.86	4.01	3.61	1.56e-05	0.0016	NONMMUG039825	Non-coding transcript identified by NONCODE: Sense No Exonic	NonCoding
TC0300000408.rn.1	5.56	4.13	2.69	1.42e-05	0.0015			Coding
TC0200004750.rn.1	5.57	3.62	3.87	1.58e-05	0.0016	gloybloy	Unannotated AceView Transcript	Unassigned
TC0900000431.rn.1	6.3	5.12	2.27	1.59e-05	0.0016	NONMMUG005185	Non-coding transcript identified by NONCODE: Linc	NonCoding
TC0100003463.rn.1	4.45	3.02	2.7	1.59e-05	0.0016	smoklu	Unannotated AceView Transcript	Unassigned
TC0100001800.rn.1	9.32	7.56	3.4	1.61e-05	0.0016	snoglo	Unannotated AceView Transcript	Unassigned
TC0300000374.rn.1	4.61	3.18	2.69	0.0003	0.009			Coding
TC1300001063.rn.1	5.65	4.36	2.45	1.67e-05	0.0016	NONMMUG002841	Non-coding transcript identified by NONCODE: Sense No Exonic	NonCoding
TC0500001570.rn.1	7.78	6.36	2.68	8.77e-07	0.0003	Laptm5	lysosomal protein transmembrane 5; INVOLVED IN transport (inferred) AND FOUND IN lysosome AND INTERACTS WITH 2 3 7 8-tetrachlorodibenzodioxine AND 2 6-dinitrotoluene AND ammonium chloride	Coding
TC0400000291.rn.1	7.12	5.56	2.95	1.7e-05	0.0017	bleewoy	Unannotated AceView Transcript	Unassigned
TC0900001835.rn.1	6.76	5.22	2.92	1.72e-05	0.0017	ferpu	Unannotated AceView Transcript	Unassigned
TC1300000737.rn.1	4.43	3.01	2.68	3.47e-06	0.0006	Sh2d1b	SH2 domain containing 1B; ENCODES a protein that exhibits phosphotyrosine binding (inferred) AND INVOLVED IN natural killer cell inhibitory signaling pathway (inferred) AND negative regulation of interferon-gamma production (inferred) AND negative regulation of natural killer cell mediated cytotoxicity (inferred) AND FOUND IN intracellular (ortholog) AND INTERACTS WITH 17beta-estradiol (ortholog)…	Coding
TC0500002749.rn.1	9.28	7.86	2.68	8.61e-05	0.0047	Abca1	ATP-binding cassette, subfamily A (ABC1), member 1; ENCODES a protein that exhibits ATPase activity coupled to transmembrane movement of substances AND anion transmembrane transporter activity (ortholog) AND apolipoprotein A-I binding (ortholog) AND INVOLVED IN cellular response to cholesterol AND cholesterol transport AND lipoprotein biosynthetic process AND PARTICIPATES IN altered reverse chole…	Coding
[truncated: 1,698 more rows]

## Sheet: TableS3
Table S3. Genes with commonly down-regulated expression in both the HFD+STZ and STZ diabetes models.
[truncated: 299 more rows]
